# Supplementary material for: Effects of Galacto-Oligosaccharide Supplementation on Cecal Microbiota, Phospholipid and Aromatic Amino Acid Metabolism in Mice
Source: Microorganisms. 2026 Mar 13;14(3):652. doi: 10.3390/microorganisms14030652 (PMC13029313; doi:10.3390/microorganisms14030652)
Supplement: Supplementary file 1 [file microorganisms-14-00652-s001.zip]

Archive with 3 entries (3 files):
- Supplementary Figure S1.pdf
- Supplementary Table S1-Detailed information on differential metabolites between the L-GOS and CON groups.xlsx
- Supplementary Table S2-Detailed information on differential metabolites between the H-GOS and CON groups.xlsx
