# Supplementary material for: Effects of Galacto-Oligosaccharide Supplementation on Cecal Microbiota, Phospholipid and Aromatic Amino Acid Metabolism in Mice
Source: Microorganisms. 2026 Mar 13;14(3):652. doi: 10.3390/microorganisms14030652 (PMC13029313; doi:10.3390/microorganisms14030652)
Supplement: Supplementary file 1 [file microorganisms-14-00652-s001.zip › Supplementary Table S1-Detailed information on differential metabolites between the L-GOS and CON groups.xlsx]

## Sheet: Supplementary Table S1
Metabolite	P_value	FDR	VIP_pred_OPLS-DA	VIP_PLS-DA	FC(L_GOS/CON)	Log2FC(L_GOS/CON)	Significant	Regulate	level	KEGG Compound ID	KEGG Compound First Category	KEGG Compound Second Category	KEGG Pathway ID	KEGG Pathway Description	KEGG Pathway First Category	KEGG Pathway Second Category	Library ID	HMDB Superclass	HMDB Class	HMDB Subclass	CAS ID	M/Z	Retention time	Adducts	Formula	Fragmentation Score	Theoretical Fragmentation Score	Metab ID	ID	Mode	Score	l_gos_mean	l_gos_SD	con_mean	con_SD
Pg(34:1)	0.002131	0.1721	4.4107	4.0786	1.6147	0.6912	yes	up	B(i)	-	-	-	-	-	-	-	HMDB0010573	Lipids and lipid-like molecules	Glycerophospholipids	Glycerophosphoglycerols	1177673-26-5	747.51705038289	7.00085	M-H	C40H77O10P	50.4	0	metab_19855	neg_7805	neg	47.6	5.808	0.2833	3.597	1.289
3-O-beta-D-Galactopyranosyl-L-arabinose	0.001761	0.1672	4.3869	4.2764	0.3638	-1.4587	yes	down	B(ii)	C07560	-	-	-	-	-	-	HMDB0038854	Organic oxygen compounds	Organooxygen compounds	Carbohydrates and carbohydrate conjugates	6055-00-1	333.08013418725	0.89601666666667	M+Na-2H	C11H20O10	0	40.1	metab_13497	neg_1151	neg	45.4	1.356	0.8865	3.727	1.051
PI-Cer(18:0_2O/17:0_O)	0.0007295	0.1551	4.1342	3.8806	1.5181	0.6023	yes	up	B(i)	-	-	-	-	-	-	-	-	-	-	-	-	810.54887213302	6.7186666666667	M-H	C41H82NO12P	70.5	0	metab_19409	neg_7326	neg	49.6	5.406	0.9412	3.561	0.04655
GPGro(16:0/18:1)	0.008045	0.2417	3.831	3.6024	1.5644	0.6456	yes	up	B(i)	-	-	-	-	-	-	-	-	-	-	-	-	747.51750212223	6.6922	M-H	C40H77O10P	37.3	0	metab_21958	neg_10035	neg	44.6	5.308	1.034	3.393	0.9772
Cortisol 21-mesylate	0.01147	0.2656	3.8036	3.285	0.5864	-0.7701	yes	down	B(ii)	-	-	-	-	-	-	-	HMDB0250467	Lipids and lipid-like molecules	Steroids and steroid derivatives	Pregnane steroids	-	499.2	7.0381	M+Hac-H	C22H32O7S	0	43.1	metab_19937	neg_7890	neg	46.5	2.359	0.9267	4.023	0.9397
Apigenin glucoside arabinoside	0.01045	0.2595	3.7441	3.4682	2.5008	1.3224	yes	up	B(i)	-	-	-	-	-	-	-	-	-	-	-	-	563.13992599072	4.6683833333333	M-H	C26H28O14	56.8	0	metab_16201	neg_3931	neg	49.2	3.006	1.173	1.202	0.775
Met-Tyr-Leu	0.02093	0.3114	3.4285	3.2287	0.5453	-0.8749	yes	down	B(i)	-	-	-	-	-	-	-	-	-	-	-	-	426.20512780882	5.8494	M+H	C20H31N3O5S	42.8	0	metab_4176	pos_4550	pos	45.2	2.01	0.669	3.686	1.343
Sophoraflavanone G	3.058E-5	0.03623	3.4177	3.2186	0.7317	-0.4507	yes	down	B(ii)	C18053	-	-	-	-	-	-	HMDB0258381	Phenylpropanoids and polyketides	Flavonoids	Flavans	-	424.18926509963	5.7537166666667	M+	C25H28O6	0	47.1	metab_8327	pos_9171	pos	44.1	3.174	0.2061	4.338	0.3406
(Z)-N-Coumaroyl-5-hydroxyanthranilic acid	0.01397	0.2814	3.3959	3.2971	0.1838	-2.444	yes	down	B(ii)	C08472	-	-	-	-	-	-	HMDB0038577	Phenylpropanoids and polyketides	Cinnamic acids and derivatives	Hydroxycinnamic acids and derivatives	108605-70-5	358.09268594769	4.7592666666667	M+Hac-H	C16H13NO5	0	49.7	metab_16284	neg_4016	neg	48.2	0.3852	0.02051	2.096	1.409
HDMBOA-Glc	0.01171	0.2684	3.3349	3.2188	1.8164	0.8611	yes	up	B(ii)	-	-	-	-	-	-	-	HMDB0037265	Organic oxygen compounds	Organooxygen compounds	Carbohydrates and carbohydrate conjugates	113565-33-6	368.09801565359	3.7606166666667	M-H2O-H	C16H21NO10	0	56.7	metab_25909	neg_14194	neg	49.8	3.542	0.2179	1.95	1.248
Ethyl sulfate	0.001534	0.1639	3.3323	3.2977	1.3317	0.4133	yes	up	B(i)	-	-	-	-	-	-	-	HMDB0031233	Organic acids and derivatives	Organic sulfuric acids and derivatives	Sulfuric acid esters	540-82-9	170.99663482355	0.64013333333333	M+FA-H	C2H6O4S	51.4	0	metab_28116	neg_16495	neg	48.3	5.018	0.3001	3.768	0.6438
Dgdg(14:0/16:0)	0.01257	0.272	3.3254	3.0136	1.3649	0.4488	yes	up	B(i)	-	-	-	-	-	-	-	-	-	-	-	-	909.57673466527	7.1392333333333	M+FA-H	C45H84O15	75.9	0	metab_21256	neg_9279	neg	51.7	5.132	0.8812	3.76	0.6716
(3s)-3-(Benzyloxy)-L-Aspartic Acid	2.088E-5	0.02909	3.2886	3.0594	0.7312	-0.4517	yes	down	B(ii)	-	-	-	-	-	-	-	HMDB0250058	Organic acids and derivatives	Carboxylic acids and derivatives	Amino acids, peptides, and analogues	-	479.164	5.7125	2M+H	C11H13NO5	0	40.3	metab_4011	pos_4350	pos	46.2	2.962	0.02239	4.051	0.3553
Pc(16:0/20:4)	0.01796	0.3017	3.217	2.8028	0.7536	-0.4081	yes	down	B(i)	-	-	-	-	-	-	-	HMDB0007982	Lipids and lipid-like molecules	Glycerophospholipids	Glycerophosphocholines	35418-58-7	826.55927838544	7.48555	M+FA-H	C44H80NO8P	98.1	0	metab_20912	neg_8909	neg	57.9	3.884	0.8683	5.154	0.6762
Ustiloxin D	0.004918	0.2088	3.0572	2.9001	0.7654	-0.3856	yes	down	B(ii)	-	-	-	-	-	-	-	HMDB0041054	Organic acids and derivatives	Carboxylic acids and derivatives	Amino acids, peptides, and analogues	158243-18-6	459.22230302106	5.8334166666667	M+H-2H2O	C23H34N4O8	0	48.2	metab_4157	pos_4527	pos	46.1	3.779	0.7344	4.937	0.2907
Vicriviroc	0.01915	0.3035	3.0572	2.6986	0.7281	-0.4578	yes	down	B(ii)	-	-	-	-	-	-	-	HMDB0259804	Benzenoids	Benzene and substituted derivatives	Trifluoromethylbenzenes	-	568.26498793923	6.4266833333333	M+Cl	C28H38F3N5O2	0	53.3	metab_18817	neg_6680	neg	47.2	3.141	0.7251	4.314	0.7322
2-methoxy-4-methylphenol	0.01636	0.292	3.0549	2.8356	1.4992	0.5842	yes	up	B(i)	-	-	-	-	-	-	-	HMDB0032136	Benzenoids	Phenols	Methoxyphenols	93-51-6	137.06061616011	3.9317	M-H	C8H10O2	84.6	0	metab_15514	neg_3231	neg	56.1	3.865	0.8886	2.578	0.6387
Lpc(o-20:1)	0.001424	0.1618	3.0052	2.7152	0.7903	-0.3396	yes	down	B(i)	-	-	-	-	-	-	-	-	-	-	-	-	536.40646944807	6.8182	M+H	C28H58NO6P	38.8	0	metab_5656	pos_6210	pos	43.6	3.636	0.4309	4.601	0.329
Benzethonium	0.02837	0.3416	2.9888	2.6201	1.3009	0.3795	yes	up	B(i)	-	-	-	-	-	-	-	-	-	-	-	-	412.32022651248	6.0787666666667	M+H	C27H41NO2	90.5	0	metab_4583	pos_4994	pos	53.6	4.726	0.5788	3.633	0.8705
Zidovudine glucuronide	0.03657	0.3645	2.9723	2.7706	0.6838	-0.5483	yes	down	B(ii)	-	-	-	-	-	-	-	HMDB0259556	Nucleosides, nucleotides, and analogues	Pyrimidine nucleosides	Pyrimidine 2'',3''-dideoxyribonucleosides	-	464.10102526449	0.70426666666667	M+Na-2H	C16H21N5O10	0	44.8	metab_27897	neg_16242	neg	44.8	2.885	1.289	4.219	0.4202
PI-Cer(18:0_2O/16:0_O)	0.03018	0.3474	2.9466	2.7884	1.2232	0.2907	yes	up	B(i)	-	-	-	-	-	-	-	-	-	-	-	-	796.53335777867	7.0541	M-H	C40H80NO12P	77.9	0	metab_21355	neg_9384	neg	53.4	6.264	0.191	5.121	1.093
Pc(20:3/0:0)	0.008522	0.2434	2.9421	2.5942	0.7976	-0.3263	yes	down	B(i)	-	-	-	-	-	-	-	-	-	-	-	-	568.33620756199	6.4517166666667	M+Na	C28H52NO7P	89.8	0	metab_5232	pos_5726	pos	53.6	3.979	0.598	4.989	0.4658
6-Hydroxymelatonin glucuronide	0.0005853	0.1486	2.9259	2.7098	0.7753	-0.3671	yes	down	B(ii)	-	-	-	-	-	-	-	HMDB0060786	Organic oxygen compounds	Organooxygen compounds	Carbohydrates and carbohydrate conjugates	-	457.18229324967	5.7178	M+CH3OH+H	C19H24N2O9	0	63.3	metab_8360	pos_9210	pos	50.8	3.23	0.2269	4.166	0.405
Lys-Ser-Gly	0.03135	0.3532	2.9218	2.6744	0.6574	-0.6052	yes	down	B(i)	-	-	-	-	-	-	-	-	-	-	-	-	291.16577421174	0.51138333333333	M+H	C11H22N4O5	61.9	0	metab_126	pos_134	pos	49.2	2.266	1.07	3.447	0.4381
Indole-3-acetyl-l-alanine	0.04744	0.3935	2.9106	2.852	0.6123	-0.7077	yes	down	B(i)	-	-	-	-	-	-	-	-	-	-	-	-	288.13393874829	4.3929	M+ACN+H	C13H14N2O3	78.3	0	metab_9335	pos_10261	pos	53.9	2.11	1.381	3.446	0.4354
Bis-ferulamidobutane	0.03307	0.3568	2.8811	2.8684	1.3475	0.4303	yes	up	B(i)	-	-	-	-	-	-	-	-	-	-	-	-	441.20134265501	5.8601	M+H	C24H28N2O6	81.3	0	metab_4192	pos_4570	pos	54.6	4.936	0.2172	3.663	1.243
Verbasoside	0.001935	0.1721	2.8638	2.7626	1.3524	0.4355	yes	up	B(ii)	-	-	-	-	-	-	-	HMDB0039233	Organic oxygen compounds	Organooxygen compounds	Carbohydrates and carbohydrate conjugates	61548-34-3	461.16865575967	5.8619	M-H	C20H30O12	0	44.3	metab_23760	neg_11999	neg	43.4	3.711	0.4596	2.744	0.3355
Sl(16:0_o/15:0)	0.0002174	0.1067	2.8317	2.7579	1.1559	0.209	yes	up	B(i)	-	-	-	-	-	-	-	-	-	-	-	-	560.43457675781	6.5862666666667	M-H	C31H63NO5S	60.7	0	metab_22098	neg_10191	neg	48.9	6.117	0.11	5.292	0.3413
Glu-Ile-Arg	0.01725	0.2977	2.8137	2.5451	0.802	-0.3183	yes	down	B(i)	-	-	-	-	-	-	-	-	-	-	-	-	417.24551012389	3.4561666666667	M+H	C17H32N6O6	66.2	0	metab_10314	pos_11341	pos	52.2	4.209	0.7053	5.248	0.5481
Sonolisib	0.0167	0.2937	2.8097	2.6051	0.779	-0.3603	yes	down	B(ii)	-	-	-	-	-	-	-	HMDB0258378	Lipids and lipid-like molecules	Steroids and steroid derivatives	Steroid lactones	-	560.20303939652	6.1922166666667	M+Cl	C29H35NO8	0	68.2	metab_22975	neg_11163	neg	52	3.743	0.4168	4.805	0.8059
Val-Phe	0.01079	0.2605	2.8038	2.7478	0.7465	-0.4218	yes	down	B(i)	-	-	-	-	-	-	-	HMDB0029134	Organic acids and derivatives	Carboxylic acids and derivatives	Amino acids, peptides, and analogues	3918-92-1	247.144	5.456	M+H-H2O	C14H20N2O3	91.9	0	metab_3857	pos_4182	pos	57.1	3.148	0.7412	4.217	0.3919
Hovenoside I	0.02902	0.3442	2.796	2.4991	1.2383	0.3083	yes	up	B(ii)	-	-	-	-	-	-	-	HMDB0035059	Lipids and lipid-like molecules	Prenol lipids	Triterpenoids	68665-70-3	897.48737376459	6.3411666666667	M-H	C46H74O17	0	52.5	metab_22638	neg_10794	neg	42.4	5.566	0.6443	4.495	0.8042
Pyrophosphate	0.01063	0.2603	2.7755	2.5041	0.8311	-0.2669	yes	down	B(i)	C00013	-	-	map05012;map00190;map05022	Parkinson disease;Oxidative phosphorylation;Pathways of neurodegeneration - multiple diseases	Human Diseases;Metabolism;Human Diseases	Neurodegenerative disease;Energy metabolism;Neurodegenerative disease	HMDB0000250;PW_C000170	Homogeneous non-metal compounds	Non-metal oxoanionic compounds	Non-metal pyrophosphates	2466/9/3;14000-31-8	176.936	0.6029	M-H	H4O7P2	94.8	0	metab_13050	neg_653	neg	58.2	4.724	0.6502	5.684	0.3748
Lpe(20:4)	0.01266	0.2732	2.7561	2.4243	0.8345	-0.2609	yes	down	B(i)	-	-	-	-	-	-	-	HMDB0011487	Lipids and lipid-like molecules	Glycerophospholipids	Glycerophosphoethanolamines	-	500.27773900531	6.4210833333333	M-H	C25H44NO7P	93.8	0	metab_22451	neg_10589	neg	58	4.575	0.4493	5.482	0.5795
4-Chloro-2-nitrobenzylalcohol	0.01662	0.2933	2.7541	2.4199	0.8226	-0.2818	yes	down	B(ii)	-	-	-	-	-	-	-	HMDB0249542	Organoheterocyclic compounds	Benzoxazoles	Not Available	-	524.27358187052	6.4251833333333	M+H	C29H37N3O6	0	54.5	metab_7197	pos_7890	pos	47.3	4.302	0.5087	5.23	0.6068
Cer(18:1_2O/20:2)	0.01782	0.3004	2.7404	2.4137	0.8123	-0.2999	yes	down	B(i)	-	-	-	-	-	-	-	-	-	-	-	-	634.541	7.0806833333333	M+FA-H	C38H71NO3	84.5	0	metab_19979	neg_7938	neg	54.7	3.99	0.6169	4.912	0.5064
Fahfa(22:5/20:0)	0.02568	0.3338	2.7351	2.3875	0.8152	-0.2947	yes	down	B(i)	-	-	-	-	-	-	-	-	-	-	-	-	685.541	6.6974833333333	M+FA-H	C42H72O4	50.4	0	metab_19358	neg_7264	neg	48.3	4.222	0.389	5.179	0.8058
Tubaic acid	0.02747	0.3382	2.7109	2.4202	0.6911	-0.5331	yes	down	B(i)	-	-	-	-	-	-	-	-	-	-	-	-	219.06599231562	4.8925666666667	M-H	C12H12O4	54.7	0	metab_24843	neg_13111	neg	50.1	2.163	0.5024	3.13	0.7691
Nizatidine sulfoxide	0.03557	0.3608	2.7058	2.4266	0.6335	-0.6585	yes	down	B(ii)	-	-	-	-	-	-	-	HMDB0255672	Organoheterocyclic compounds	Azoles	Thiazoles	-	368.08588199874	4.3318833333333	M+Na-2H	C12H21N5O3S2	0	66	metab_15927	neg_3656	neg	48.6	1.701	0.6453	2.685	0.7534
(2R,3Z)-Phycocyanobilin	0.006265	0.2231	2.6841	2.6835	0.8161	-0.2933	yes	down	B(ii)	-	-	-	-	-	-	-	HMDB0242598	Organoheterocyclic compounds	Tetrapyrroles and derivatives	Bilirubins	-	587.28533141923	6.0841	M+H	C33H38N4O6	0	52.3	metab_7776	pos_8545	pos	47.1	4.055	0.5551	4.969	0.3372
Neoliquiritin 2''-apioside	0.004064	0.2045	2.6602	2.4108	1.2131	0.2787	yes	up	B(ii)	-	-	-	-	-	-	-	HMDB0040544	Organic acids and derivatives	Carboxylic acids and derivatives	Amino acids, peptides, and analogues	135432-48-3	549.16618250457	0.67205	M-H	C26H30O13	0	45.9	metab_27977	neg_16338	neg	41.8	4.685	0.1885	3.862	0.5105
2-({2-[4-(4-fluorophenyl)piperazino]-2-oxoethyl}sulfanyl)acetic acid	0.01269	0.2736	2.6564	2.5423	1.3086	0.388	yes	up	B(i)	-	-	-	-	-	-	-	-	-	-	-	-	313.10388356514	4.2321833333333	M+H	C14H17FN2O3S	62.2	0	metab_2881	pos_3125	pos	48.5	4.236	0.4986	3.237	0.6358
2-Methoxyestrone 3-glucuronide	0.01887	0.3035	2.6462	2.6214	0.7673	-0.382	yes	down	B(ii)	C11132	-	-	map00140	Steroid hormone biosynthesis	Metabolism	Lipid metabolism	HMDB0004482	Lipids and lipid-like molecules	Steroids and steroid derivatives	Steroidal glycosides	25577-70-2	457.18432807103	5.8247333333333	M-H2O-H	C25H32O9	0	56.4	metab_23852	neg_12097	neg	48	3.605	0.8894	4.698	0.3534
Tyr-Ala	0.002082	0.1721	2.6443	2.5498	0.7852	-0.3488	yes	down	B(i)	-	-	-	-	-	-	-	HMDB0029098	Organic acids and derivatives	Carboxylic acids and derivatives	Amino acids, peptides, and analogues	-	235.10746367377	3.8490666666667	M+H-H2O	C12H16N2O4	73.3	0	metab_2495	pos_2710	pos	52.6	2.98	0.4575	3.795	0.1591
2-Anthraquinonesulfonic acid	0.01165	0.268	2.6395	2.5612	1.5732	0.6537	yes	up	B(ii)	-	-	-	-	-	-	-	HMDB0245031	Benzenoids	Anthracenes	Anthraquinones	-	333.00720641851	5.5482	M+FA-H	C14H8O5S	0	64.7	metab_17060	neg_4809	neg	51.3	2.709	0.5826	1.722	0.5258
Phenylacetic acid	0.0007802	0.1565	2.6391	2.4955	0.6931	-0.5289	yes	down	B(i)	C07086	-	-	map01100;map00360;map01120;map00643	Metabolic pathways;Phenylalanine metabolism;Microbial metabolism in diverse environments;Styrene degradation	Metabolism;Metabolism;Metabolism;Metabolism	Global and overview maps;Amino acid metabolism;Global and overview maps;Xenobiotics biodegradation and metabolism	HMDB0000209;PW_C000135	Benzenoids	Benzene and substituted derivatives	Not Available	103-82-2	135.04498674948	3.1787	M-H	C8H8O2	37	0	metab_26690	neg_14989	neg	46.2	1.811	0.2901	2.613	0.2945
Agnuside	0.005661	0.2177	2.6274	2.593	1.2717	0.3468	yes	up	B(ii)	C09765	-	-	-	-	-	-	HMDB0036561	Lipids and lipid-like molecules	Prenol lipids	Terpene glycosides	11027-63-7	511.142	0.6989	M+FA-H	C22H26O11	0	71.5	metab_13364	neg_1011	neg	49.4	4.507	0.2656	3.544	0.618
3-Methoxy-4-hydroxyphenylglycolaldehyde	0.02678	0.3362	2.626	2.3843	1.3483	0.4311	yes	up	B(ii)	C05583	-	-	map01100;map00350	Metabolic pathways;Tyrosine metabolism	Metabolism;Metabolism	Global and overview maps;Amino acid metabolism	HMDB0004061	Benzenoids	Phenols	Methoxyphenols	17592-23-3	203.03234279083	3.9317	M+Na-2H, M+FA-H	C9H10O4	0	40.4	metab_28848	neg_17272	neg	45.9	3.724	0.7264	2.762	0.5468
Pentobarbital	0.007826	0.2399	2.6024	2.4401	1.2564	0.3293	yes	up	B(ii)	C07422	-	-	-	-	-	-	HMDB0014457	Organoheterocyclic compounds	Diazines	Pyrimidines and pyrimidine derivatives	76-74-4	271.12956607883	3.6009333333333	M+FA-H	C11H18N2O3	0	45.9	metab_15096	neg_2802	neg	47.5	4.072	0.5987	3.241	0.1363
Dioxinoacrimarine A	0.009856	0.2559	2.597	2.3833	0.8268	-0.2743	yes	down	B(ii)	-	-	-	-	-	-	-	HMDB0040769	Organoheterocyclic compounds	Quinolines and derivatives	Benzoquinolines	158182-14-0	494.127	0.65083333333333	M-H2O-H	C29H23NO8	0	65.6	metab_13199	neg_818	neg	47.2	4.111	0.5715	4.972	0.3366
4-(beta-D-Glucopyranosyloxy)phenylacetic acid	0.001361	0.1602	2.5875	2.4478	1.3204	0.4009	yes	up	B(i)	-	-	-	-	-	-	-	-	-	-	-	-	313.09233428269	3.4829666666667	M-H	C14H18O8	63.1	0	metab_14934	neg_2638	neg	50.4	3.12	0.3093	2.363	0.2882
Gilteritinib	0.008232	0.2428	2.5685	2.2634	0.8584	-0.2203	yes	down	B(ii)	-	-	-	-	-	-	-	HMDB0252717	Benzenoids	Benzene and substituted derivatives	Diphenylmethanes	-	570.38839380861	7.1321333333333	M+NH4	C29H44N8O3	0	65.2	metab_5887	pos_6458	pos	47.7	4.626	0.5271	5.389	0.2133
Biliverdin	0.01371	0.2797	2.561	2.4177	0.831	-0.267	yes	down	B(i)	C00500	-	-	map01100;map01110;map00860	Metabolic pathways;Biosynthesis of secondary metabolites;Porphyrin metabolism	Metabolism;Metabolism;Metabolism	Global and overview maps;Global and overview maps;Metabolism of cofactors and vitamins	HMDB0001008;PW_C000797	Organoheterocyclic compounds	Tetrapyrroles and derivatives	Bilirubins	114-25-0	583.25406446996	6.1053666666667	M+H	C33H34N4O6	81.2	0	metab_7738	pos_8502	pos	54.5	4.466	0.4316	5.374	0.6079
Val-Asp-Trp	0.004535	0.2076	2.5582	2.4271	0.8063	-0.3106	yes	down	B(i)	-	-	-	-	-	-	-	-	-	-	-	-	419.192	4.7784333333333	M+H	C20H26N4O6	72.4	0	metab_3358	pos_3643	pos	51.7	3.239	0.427	4.017	0.3028
Tyr-Glu-Thr	0.009763	0.2559	2.5526	2.3705	0.8012	-0.3198	yes	down	B(i)	-	-	-	-	-	-	-	-	-	-	-	-	412.17093581149	3.8437166666667	M+H	C18H25N3O8	78.2	0	metab_9891	pos_10860	pos	52.9	3.324	0.5732	4.149	0.2717
Lpc(22:6)	0.009532	0.2551	2.5491	2.2352	0.837	-0.2567	yes	down	B(i)	C04230	Lipids	Phospholipids	map00564;map05231;map04148	Glycerophospholipid metabolism;Choline metabolism in cancer;Efferocytosis	Metabolism;Human Diseases;Cellular Processes	Lipid metabolism;Cancer: overview;Transport and catabolism	HMDB0010404	Lipids and lipid-like molecules	Glycerophospholipids	Glycerophosphocholines	162440-05-3	612.32967766653	6.3731333333333	M+FA-H	C30H50NO7P	91.6	0	metab_18688	neg_6539	neg	56.9	3.887	0.4489	4.644	0.367
Panose	0.008107	0.2417	2.5331	2.2772	1.1899	0.2509	yes	up	B(i)	C00713	-	-	-	-	-	-	HMDB0029937	Organic oxygen compounds	Organooxygen compounds	Carbohydrates and carbohydrate conjugates	33401-87-5	539.138	0.66676666666667	M+Cl	C18H32O16	87.4	0	metab_13246	neg_875	neg	54.5	4.837	0.1884	4.065	0.5419
Pe(p-16:0/20:5)	0.0452	0.3872	2.5257	2.2028	0.8052	-0.3126	yes	down	B(i)	-	-	-	-	-	-	-	LMGP02030028	-	-	-	-	720.49595462098	7.3202166666667	M-H	C41H72NO7P	67.8	0	metab_20240	neg_8209	neg	52.2	3.538	0.4758	4.394	0.7838
Homovanillic acid sulfate	0.01066	0.2605	2.5038	2.3418	1.3192	0.3996	yes	up	B(i)	-	-	-	-	-	-	-	HMDB0011719	Organic acids and derivatives	Organic sulfuric acids and derivatives	Arylsulfates	38339-06-9	261.00737926604	3.5739166666667	M-H	C9H10O7S	60.4	0	metab_26201	neg_14492	neg	49.8	3.418	0.5283	2.591	0.3722
Coumestrol	0.01215	0.2703	2.4946	2.425	1.4069	0.4925	yes	up	B(i)	C10205	-	-	map00943;map01110;map01061	Isoflavonoid biosynthesis;Biosynthesis of secondary metabolites;Biosynthesis of phenylpropanoids	Metabolism;Metabolism;Metabolism	Biosynthesis of other secondary metabolites;Global and overview maps;Chemical structure transformation maps	HMDB0002326;LMPK12090018	Phenylpropanoids and polyketides	Isoflavonoids	Coumestans	479-13-0	327.05157715663	4.3584666666667	M+Hac-H	C15H8O5	94.1	0	metab_25302	neg_13575	neg	56.9	2.953	0.6833	2.099	0.04618
Cholesterol glutamate	0.01646	0.2928	2.4858	2.1775	0.8528	-0.2297	yes	down	B(ii)	-	-	-	-	-	-	-	HMDB0250171	Lipids and lipid-like molecules	Steroids and steroid derivatives	Cholestane steroids	-	568.33877670547	6.37715	M+K	C32H51NO5	0	48.9	metab_5108	pos_5589	pos	47	4.398	0.4833	5.157	0.4292
Hyp-Ser	0.01837	0.3025	2.4834	2.313	0.7636	-0.389	yes	down	B(ii)	-	-	-	-	-	-	-	HMDB0028872	Organic acids and derivatives	Carboxylic acids and derivatives	Amino acids, peptides, and analogues	-	201.08683940143	3.6610333333333	M+H-H2O	C8H14N2O5	0	46.7	metab_10056	pos_11056	pos	47.2	2.672	0.7131	3.499	0.1044
Sl(18:0_o/15:0)	0.006455	0.2231	2.4609	2.3556	1.1211	0.1649	yes	up	B(i)	-	-	-	-	-	-	-	-	-	-	-	-	588.46569511478	6.8250833333333	M-H	C33H67NO5S	62	0	metab_21717	neg_9770	neg	49.7	7.137	0.5108	6.366	0.2058
Cinncassiol D3	0.03135	0.3532	2.4589	2.5789	0.7211	-0.4717	yes	down	B(ii)	C17655	-	-	-	-	-	-	HMDB0036854	Lipids and lipid-like molecules	Prenol lipids	Sesquiterpenoids	80178-41-2	413.21753742931	6.2293333333333	M+FA-H	C20H32O6	0	60.5	metab_18363	neg_6190	neg	49.5	2.146	0.5884	2.976	0.5615
Heptenophos	0.01025	0.2577	2.4526	2.2622	1.2667	0.341	yes	up	B(ii)	C18660	-	-	-	-	-	-	HMDB0031793	Organic acids and derivatives	Organic phosphoric acids and derivatives	Phosphate esters	23560-59-0	230.99661652083	3.3764333333333	M-H2O-H	C9H12ClO4P	0	64.2	metab_26466	neg_14761	neg	45.2	3.629	0.281	2.865	0.5231
Pe(o-16:4/6:0)	0.02243	0.3192	2.4516	2.195	0.8456	-0.242	yes	down	B(i)	-	-	-	-	-	-	-	-	-	-	-	-	588.33	6.4050666666667	M+Hac-H	C27H48NO7P	83.9	0	metab_22486	neg_10627	neg	55.9	4.381	0.574	5.181	0.445
(+)-Gallocatechin	0.03124	0.3526	2.4498	2.318	0.7497	-0.4157	yes	down	B(ii)	C12127	-	-	map00941;map01110	Flavonoid biosynthesis;Biosynthesis of secondary metabolites	Metabolism;Metabolism	Biosynthesis of other secondary metabolites;Global and overview maps	HMDB0038365	Phenylpropanoids and polyketides	Flavonoids	Flavans	970-73-0	305.06390085512	4.2252833333333	M-H	C15H14O7	0	44.1	metab_15810	neg_3534	neg	45.7	2.71	0.5256	3.615	0.7122
(3beta,5beta,8beta,22E,24xi)-Ergosta-6,22-diene-3,5,8-triol	0.008267	0.2428	2.4367	2.2006	0.849	-0.2361	yes	down	B(ii)	-	-	-	-	-	-	-	HMDB0038353	Lipids and lipid-like molecules	Steroids and steroid derivatives	Ergostane steroids	288847-52-9	494.35953007433	6.7862666666667	M+ACN+Na	C28H46O3	0	41.1	metab_6769	pos_7400	pos	43.8	4.072	0.4405	4.796	0.3143
Diferuloyl putrescine	0.0007593	0.1565	2.4264	2.2185	1.1421	0.1917	yes	up	B(i)	-	-	-	-	-	-	-	-	-	-	-	-	439.18641159038	5.8565833333333	M-H	C24H28N2O6	41.2	0	metab_23782	neg_12021	neg	46.9	5.072	0.212	4.441	0.2455
Alpha-Linoleoylcholine	0.003126	0.1912	2.4198	2.237	0.8586	-0.2199	yes	down	B(ii)	-	-	-	-	-	-	-	HMDB0013213	Organic nitrogen compounds	Organonitrogen compounds	Quaternary ammonium salts	-	366.33606217769	6.13725	M+	C23H44NO2+	0	68	metab_7667	pos_8426	pos	49.9	4.172	0.3152	4.859	0.3003
Trp-Thr	0.004848	0.2076	2.4061	2.3046	0.822	-0.2828	yes	down	B(i)	-	-	-	-	-	-	-	HMDB0029093	Organic acids and derivatives	Carboxylic acids and derivatives	Amino acids, peptides, and analogues	-	286.11942212783	4.4011166666667	M-H2O-H	C15H19N3O4	94.1	0	metab_15967	neg_3696	neg	57.3	3.205	0.4035	3.899	0.2459
Gluten exorphin B4	0.03224	0.3535	2.4053	2.2802	0.8273	-0.2735	yes	down	B(ii)	-	-	-	-	-	-	-	HMDB0059794	Organic acids and derivatives	Carboxylic acids and derivatives	Amino acids, peptides, and analogues	-	528.17703066277	6.2028666666667	M-H	C24H27N5O9	0	62.2	metab_22951	neg_11136	neg	50.4	4.039	0.3058	4.882	0.7717
Am2232	0.04974	0.3969	2.3803	2.271	1.4542	0.5402	yes	up	B(i)	-	-	-	-	-	-	-	-	-	-	-	-	353.16345059438	3.3919333333333	M+H	C24H20N2O	38.1	0	metab_10421	pos_11455	pos	43.5	3.077	0.2782	2.116	1.019
Cer(9:1_2O/20:3)	0.0005414	0.1403	2.3725	2.1697	0.8576	-0.2216	yes	down	B(i)	-	-	-	-	-	-	-	-	-	-	-	-	444.38286255291	5.9457166666667	M+H-H2O	C29H51NO3	39.3	0	metab_4325	pos_4716	pos	44.7	3.602	0.1327	4.2	0.2616
Mgdg(o-16:1/16:0)	0.0127	0.2736	2.361	2.3371	1.1498	0.2013	yes	up	B(i)	-	-	-	-	-	-	-	-	-	-	-	-	759.56102059125	7.0859833333333	M+FA-H	C41H78O9	43.9	0	metab_21320	neg_9348	neg	46.4	5.374	0.2821	4.674	0.4909
Coumaramido ferulamidobutane	0.04041	0.3752	2.3508	2.21	1.2935	0.3713	yes	up	B(i)	-	-	-	-	-	-	-	-	-	-	-	-	411.19070922966	5.87075	M+H	C23H26N2O5	89.7	0	metab_8168	pos_8976	pos	56.1	3.865	0.4806	2.988	0.7756
N-Lauroyl Glutamine	0.04125	0.3781	2.3401	2.1947	1.2031	0.2667	yes	up	B(ii)	-	-	-	-	-	-	-	HMDB0242031	Organic acids and derivatives	Carboxylic acids and derivatives	Amino acids, peptides, and analogues	-	349.21379356433	6.19755	M+Na-2H	C17H32N2O4	0	69.4	metab_22968	neg_11155	neg	49.7	4.645	0.3668	3.861	0.7331
Arg-Gly-Leu	0.03157	0.3533	2.3385	2.1752	0.7832	-0.3525	yes	down	B(i)	-	-	-	-	-	-	-	-	-	-	-	-	365.19239150363	1.4126	M+Na-2H	C14H28N6O4	42.5	0	metab_27307	neg_15632	neg	46.8	2.974	0.5409	3.797	0.598
Irinotecan	0.01714	0.2976	2.3286	2.2447	1.1563	0.2095	yes	up	B(ii)	C16641	-	-	map00983	Drug metabolism - other enzymes	Metabolism	Xenobiotics biodegradation and metabolism	HMDB0014900	Alkaloids and derivatives	Camptothecins	Not Available	97682-44-5;100286-90-6	567.26004031567	6.7239333333333	M-H2O-H	C33H38N4O6	0	68	metab_21874	neg_9938	neg	48.8	5.202	0.3914	4.499	0.4582
His-Asp-Thr	0.002895	0.1872	2.3084	2.1343	0.885	-0.1763	yes	down	B(i)	-	-	-	-	-	-	-	-	-	-	-	-	406.11130101081	0.65083333333333	M+Cl	C14H21N5O7	64.6	0	metab_13195	neg_813	neg	49.3	4.832	0.3488	5.46	0.1812
Sulfo jasmonate	0.00957	0.2554	2.3064	2.1989	1.2022	0.2656	yes	up	B(i)	-	-	-	-	-	-	-	-	-	-	-	-	305.06952200257	4.3638166666667	M-H	C12H18O7S	65.7	0	metab_15947	neg_3676	neg	50.7	3.99	0.4748	3.319	0.1974
2-Isobutyl-3-methoxypyrazine	0.02373	0.328	2.2968	2.1336	1.2478	0.3194	yes	up	B(i)	-	-	-	-	-	-	-	HMDB0031860	Organoheterocyclic compounds	Diazines	Pyrazines	24683-00-9	199.144	3.3438333333333	M+CH3OH+H	C9H14N2O	38	0	metab_10502	pos_11540	pos	46	3.832	0.2558	3.071	0.6517
7-O-Methylbavachin	0.01771	0.3001	2.2941	1.9666	1.1285	0.1744	yes	up	B(ii)	-	-	-	-	-	-	-	HMDB0248887	Phenylpropanoids and polyketides	Flavonoids	Flavans	-	380.18785387734	6.5790666666667	M+ACN+H	C21H22O4	0	63.5	metab_5406	pos_5925	pos	47.7	5.366	0.1385	4.755	0.509
2,6-dihydroxybenzoic acid	0.0261	0.3352	2.2881	2.1949	1.2185	0.2851	yes	up	B(i)	-	-	-	-	-	-	-	HMDB0013676	Benzenoids	Benzene and substituted derivatives	Benzoic acids and derivatives	303-07-1	153.01910904604	4.6576666666667	M-H	C7H6O4	97.1	0	metab_25058	neg_13328	neg	58.3	4.171	0.2807	3.423	0.6439
(24E)-3alpha-Acetoxy-15alpha-hydroxy-23-oxo-7,9(11),24-lanostatrien-26-oic acid	0.0413	0.3781	2.2837	2.4827	1.1756	0.2334	yes	up	B(ii)	-	-	-	-	-	-	-	HMDB0035386	Lipids and lipid-like molecules	Prenol lipids	Diterpenoids	117383-37-6	547.30631836562	7.1392333333333	M+Na-2H	C32H46O6	0	59.1	metab_21261	neg_9284	neg	47.7	5.356	0.3386	4.556	0.7653
Methotrexate	0.01859	0.3035	2.2817	1.9903	1.1928	0.2543	yes	up	B(ii)	C01937	-	-	map04976	Bile secretion	Organismal Systems	Digestive system	HMDB0014703	Organic acids and derivatives	Carboxylic acids and derivatives	Amino acids, peptides, and analogues	1959/5/2;59-05-2	435.15559392092	5.4365	M-H2O-H	C20H22N8O5	0	52.8	metab_24266	neg_12523	neg	48.7	3.985	0.2713	3.341	0.4916
Pc(20:4/0:0)	0.00935	0.2538	2.2762	2.0165	0.8966	-0.1574	yes	down	B(i)	-	-	-	-	-	-	-	LMGP01050048	-	-	-	-	544.33899728942	6.3983333333333	M+H	C28H50NO7P	75.5	0	metab_7235	pos_7931	pos	53.6	5.343	0.3319	5.959	0.3324
2-Aminoethyl oleate	0.008651	0.2456	2.2738	2.0263	0.8412	-0.2495	yes	down	B(ii)	-	-	-	-	-	-	-	HMDB0245016	Lipids and lipid-like molecules	Fatty Acyls	Fatty acid esters	-	326.30485353571	6.1852666666667	M+H	C20H39NO2	0	63.1	metab_7584	pos_8327	pos	48.9	3.257	0.2162	3.872	0.4093
Dlcl(18:2/18:2)	0.001587	0.1645	2.2694	2.1	1.0997	0.1371	yes	up	B(i)	-	-	-	-	-	-	-	-	-	-	-	-	923.50394123268	6.9317	M-H	C45H82O15P2	77.5	0	metab_19765	neg_7711	neg	53.9	6.277	0.3215	5.708	0.04657
Lpc(20:4)	0.01573	0.2884	2.2515	1.9585	0.8915	-0.1657	yes	down	B(i)	C04230	Lipids	Phospholipids	map00564;map05231;map04148	Glycerophospholipid metabolism;Choline metabolism in cancer;Efferocytosis	Metabolism;Human Diseases;Cellular Processes	Lipid metabolism;Cancer: overview;Transport and catabolism	HMDB0010395	Lipids and lipid-like molecules	Glycerophospholipids	Glycerophosphocholines	60701-99-7	566.321	6.4036833333333	M+Na	C28H50NO7P	97.6	0	metab_5161	pos_5648	pos	58	5.02	0.3388	5.631	0.3884
Lpe(o-17:2)	0.02543	0.3338	2.2475	1.9606	0.8896	-0.1687	yes	down	B(i)	-	-	-	-	-	-	-	-	-	-	-	-	448.28298944507	6.5438666666667	M-H	C22H44NO6P	61	0	metab_22216	neg_10333	neg	51.1	5.208	0.4803	5.854	0.365
5-Taurinomethyl-2-thiouridine	0.00508	0.2106	2.2436	2.0878	0.8516	-0.2317	yes	down	B(ii)	-	-	-	-	-	-	-	HMDB0011610	Nucleosides, nucleotides, and analogues	Pyrimidine nucleosides	Not Available	497258-54-5	418.03388705048	0.86945	M+Na-2H	C12H19N3O8S2	0	47.3	metab_13489	neg_1142	neg	44.5	3.49	0.3521	4.098	0.223
GDP-4-Dehydro-6-deoxy-D-mannose	0.03801	0.3671	2.2373	2.0907	1.2806	0.3569	yes	up	B(ii)	C01222	-	-	map01100;map00520;map00051;map01250;map00541	Metabolic pathways;Amino sugar and nucleotide sugar metabolism;Fructose and mannose metabolism;Biosynthesis of nucleotide sugars;Biosynthesis of various nucleotide sugars	Metabolism;Metabolism;Metabolism;Metabolism;Metabolism	Global and overview maps;Carbohydrate metabolism;Carbohydrate metabolism;Global and overview maps;Carbohydrate metabolism	HMDB0001346	Nucleosides, nucleotides, and analogues	Purine nucleotides	Purine nucleotide sugars	18186-48-6	608.04420896231	3.4351833333333	M+Na-2H	C16H23N5O15P2	0	42.7	metab_14877	neg_2579	neg	43.3	3.5	0.7305	2.733	0.2904
4-Hydroxy-6-methyl-3-(1H-pyrazol-3-yl)-2H-pyran-2-one	0.004704	0.2076	2.231	2.082	1.1588	0.2127	yes	up	B(ii)	-	-	-	-	-	-	-	HMDB0246447	Organoheterocyclic compounds	Pyrans	Pyranones and derivatives	-	383.10309756253	3.41895	2M-H	C9H8N2O3	0	41.6	metab_26409	neg_14702	neg	45.1	4.37	0.3248	3.771	0.2428
DL-O-Phosphoserine	0.01153	0.2664	2.2245	1.9912	0.8703	-0.2004	yes	down	B(ii)	C01005	-	-	map01100;map00997;map00260;map01120;map00270;map01200;map00998;map01230;map00680;map01110;map00970	Metabolic pathways;Biosynthesis of various other secondary metabolites;Glycine, serine and threonine metabolism;Microbial metabolism in diverse environments;Cysteine and methionine metabolism;Carbon metabolism;Biosynthesis of various antibiotics;Biosynthesis of amino acids;Methane metabolism;Biosynthesis of secondary metabolites;Aminoacyl-tRNA biosynthesis	Metabolism;Metabolism;Metabolism;Metabolism;Metabolism;Metabolism;Metabolism;Metabolism;Metabolism;Metabolism;Genetic Information Processing	Global and overview maps;Biosynthesis of other secondary metabolites;Amino acid metabolism;Global and overview maps;Amino acid metabolism;Global and overview maps;Biosynthesis of other secondary metabolites;Global and overview maps;Energy metabolism;Global and overview maps;Translation	HMDB0001721	Organic acids and derivatives	Carboxylic acids and derivatives	Amino acids, peptides, and analogues	17885-08-4	230.00689608599	0.57616666666667	M+FA-H	C3H8NO6P	0	62.5	metab_28323	neg_16716	neg	51.4	4.06	0.3802	4.665	0.2937
Dihydrocytochalasin B	0.01796	0.3017	2.2204	1.9893	0.8631	-0.2125	yes	down	B(ii)	-	-	-	-	-	-	-	HMDB0251302	Alkaloids and derivatives	Cytochalasans	Cytochalasins	-	502.25528701753	6.4746666666667	M+Na-2H	C29H39NO5	0	55.8	metab_18921	neg_6793	neg	46	4.015	0.4898	4.652	0.2542
5-Methylthioribose	0.03716	0.3655	2.2187	1.9987	0.8165	-0.2924	yes	down	B(ii)	C03089	-	-	map01100;map00270;map01060	Metabolic pathways;Cysteine and methionine metabolism;Biosynthesis of plant secondary metabolites	Metabolism;Metabolism;Metabolism	Global and overview maps;Amino acid metabolism;Chemical structure transformation maps	HMDB0001087	Organic oxygen compounds	Organooxygen compounds	Carbohydrates and carbohydrate conjugates	624740-12-1	359.08543364459	3.2643333333333	2M-H	C6H12O4S	0	49.2	metab_14665	neg_2361	neg	46.4	2.804	0.5923	3.434	0.249
PE-Cer(17:0_2O/17:0_O)	0.01831	0.3025	2.2046	2.1385	0.8471	-0.2394	yes	down	B(i)	-	-	-	-	-	-	-	-	-	-	-	-	677.522	7.3255666666667	M-H	C36H75N2O7P	46.6	0	metab_20244	neg_8213	neg	46.4	4.034	0.495	4.762	0.395
Glu-Thr-Tyr	0.02017	0.3079	2.1962	2.0627	0.8652	-0.2089	yes	down	B(i)	-	-	-	-	-	-	-	-	-	-	-	-	410.15632770626	3.8408	M-H	C18H25N3O8	53.4	0	metab_25827	neg_14110	neg	49.7	4.333	0.5437	5.008	0.2515
Glycine, L-g-glutamyl-L-cysteinyl-, 3-methyl ester	0.009813	0.2559	2.1913	2.0415	1.1564	0.2097	yes	up	B(ii)	-	-	-	-	-	-	-	HMDB0260312	Organic acids and derivatives	Carboxylic acids and derivatives	Amino acids, peptides, and analogues	-	385.11764305237	3.4186166666667	M+ACN+Na	C11H19N3O6S	0	59.8	metab_10376	pos_11408	pos	49.2	4.554	0.3734	3.938	0.2928
St(29:2_o_s)	0.01559	0.2883	2.1752	1.9419	1.1085	0.1486	yes	up	B(i)	-	-	-	-	-	-	-	-	-	-	-	-	537.32679952883	6.5650833333333	M+FA-H	C29H48O4S	62.6	0	metab_19115	neg_6996	neg	49.6	6.119	0.349	5.52	0.3635
3-butan-2-yl-6-[(4-hydroxyphenyl)methyl]piperazine-2,5-dione	0.02902	0.3442	2.1748	2.1694	0.7929	-0.3348	yes	down	B(i)	-	-	-	-	-	-	-	-	-	-	-	-	277.15430827851	4.7784333333333	M+H	C15H20N2O3	75.3	0	metab_3356	pos_3641	pos	53.5	2.737	0.5506	3.452	0.4129
Azacosterol	0.01863	0.3035	2.1681	2.0574	0.8405	-0.2507	yes	down	B(ii)	-	-	-	-	-	-	-	HMDB0248758	Lipids and lipid-like molecules	Steroids and steroid derivatives	Azasteroids and derivatives	-	369.32716493735	7.0593833333333	M-H2O-H	C25H44N2O	0	43.3	metab_21354	neg_9383	neg	43.5	3.51	0.4234	4.176	0.398
(2'E,4'Z,7'Z,8E)-Colnelenic acid	0.0148	0.2827	2.1679	2.1948	1.1463	0.1969	yes	up	B(ii)	C16320	-	-	map00592;map01110	alpha-Linolenic acid metabolism;Biosynthesis of secondary metabolites	Metabolism;Metabolism	Lipid metabolism;Global and overview maps	HMDB0030996	Lipids and lipid-like molecules	Fatty Acyls	Fatty acids and conjugates	52591-16-9	337.20443226716	7.0222333333333	M+FA-H	C18H28O3	0	59.1	metab_19898	neg_7849	neg	48.3	5.235	0.3105	4.567	0.4616
CerP(14:1_2O/14:0)	0.02295	0.3225	2.164	1.9012	0.8798	-0.1848	yes	down	B(i)	-	-	-	-	-	-	-	-	-	-	-	-	534.39063286336	7.0153666666667	M+H	C28H56NO6P	43	0	metab_5808	pos_6372	pos	42.9	4.347	0.4671	4.941	0.2742
(Z)-Resveratrol 3-(6''-sulfoglucopyranoside)	0.02494	0.3311	2.1634	2.1237	1.2327	0.3018	yes	up	B(ii)	-	-	-	-	-	-	-	HMDB0037077	Phenylpropanoids and polyketides	Stilbenes	Stilbene glycosides	-	491.06251844474	4.08675	M+Na-2H	C20H22O11S	0	56.6	metab_25568	neg_13849	neg	48	3.883	0.2357	3.15	0.6392
Cer[ap](t36:0)	0.02442	0.3304	2.1523	2.0806	0.8635	-0.2118	yes	down	B(i)	-	-	-	-	-	-	-	-	-	-	-	-	644.54365337449	7.0381	M+FA-H	C36H73NO5	88.2	0	metab_19939	neg_7892	neg	55.3	4.2	0.4592	4.864	0.4076
Lasepitin	0.01467	0.2827	2.1495	2.0162	1.1604	0.2147	yes	up	B(i)	-	-	-	-	-	-	-	-	-	-	-	-	399.14055412645	5.0987333333333	M+CH3OH+Na	C19H20O6	35.2	0	metab_3628	pos_3936	pos	45.2	4.477	0.1622	3.858	0.4887
Fahfa(22:5/22:4)	0.03443	0.3589	2.1488	1.8062	0.8887	-0.1702	yes	down	B(i)	-	-	-	-	-	-	-	-	-	-	-	-	659.50258950513	6.7027666666667	M-H	C44H68O4	69.2	0	metab_19373	neg_7280	neg	51.6	4.577	0.4104	5.15	0.4008
Deoxycholyltryptophan	0.01959	0.3043	2.1451	1.9276	0.8817	-0.1816	yes	down	B(ii)	-	-	-	-	-	-	-	HMDB0242417	Not Available	Not Available	Not Available	-	579.37944306692	6.89265	M+H	C35H50N2O5	0	53.9	metab_5729	pos_6288	pos	47.8	4.524	0.2483	5.131	0.4743
2-methyl-3,5-dihydro-2H-1,5-benzoxazepin-4-one	0.02559	0.3338	2.1403	2.0116	1.2333	0.3026	yes	up	B(i)	-	-	-	-	-	-	-	-	-	-	-	-	178.08588595566	4.48495	M+H	C10H11NO2	69.5	0	metab_9251	pos_10173	pos	51.2	3.61	0.3071	2.927	0.5601
Lpe(o-16:2)	0.02041	0.3082	2.1305	1.8821	0.9013	-0.1499	yes	down	B(i)	-	-	-	-	-	-	-	-	-	-	-	-	434.26700970107	6.4746666666667	M-H	C21H42NO6P	51.4	0	metab_22336	neg_10465	neg	49.1	5.305	0.4275	5.886	0.2906
N1-(alpha-D-ribosyl)-5,6-dimethyl-benzimidazole	0.04211	0.38	2.1169	2.0293	1.2415	0.312	yes	up	B(ii)	-	-	-	-	-	-	-	HMDB0011112	Nucleosides, nucleotides, and analogues	Benzimidazole ribonucleosides and ribonucleotides	Not Available	-	323.12464094758	4.6310666666667	M+FA-H	C14H18N2O4	0	40.7	metab_16172	neg_3902	neg	46.7	3.419	0.3194	2.754	0.6216
3-Benzyl-6-methyl-2,5-piperazinedione	0.03099	0.3518	2.1114	2.0921	0.8419	-0.2482	yes	down	B(i)	-	-	-	-	-	-	-	-	-	-	-	-	219.11251399526	4.75675	M+H	C12H14N2O2	92.4	0	metab_9039	pos_9942	pos	57.4	3.51	0.6079	4.169	0.2117
Muramic acid	0.002891	0.1872	2.1096	2.045	0.9014	-0.1497	yes	down	B(i)	C06470	Carbohydrates	Monosaccharides	-	-	-	-	HMDB0003254;HMDB0248237	Organic oxygen compounds	Organooxygen compounds	Carbohydrates and carbohydrate conjugates	1114-41-6	310.114	0.8429	M+Hac-H	C9H17NO7	59.7	0	metab_13474	neg_1127	neg	51.4	5.057	0.2556	5.61	0.2338
Vitamin D2 3-glucuronide	0.01346	0.2782	2.0987	2.0193	0.8774	-0.1886	yes	down	B(ii)	-	-	-	-	-	-	-	HMDB0010344	Lipids and lipid-like molecules	Steroids and steroid derivatives	Vitamin D and derivatives	-	553.35270140285	6.6868833333333	M-H2O-H	C34H52O7	0	70	metab_21968	neg_10047	neg	51.6	4.575	0.3579	5.214	0.3807
Hexaconazole	0.01951	0.3043	2.0938	1.9803	0.828	-0.2724	yes	down	B(i)	C18466	-	-	-	-	-	-	-	-	-	-	79983-71-4	346.11035951593	0.91885	M+CH3OH+H	C14H17Cl2N3O	92.8	0	metab_798	pos_892	pos	47.5	2.979	0.02239	3.598	0.5457
Lpc(o-15:1)	0.04654	0.3913	2.0929	1.8776	0.8814	-0.1822	yes	down	B(i)	-	-	-	-	-	-	-	-	-	-	-	-	466.328	6.4941333333333	M+H	C23H48NO6P	51.3	0	metab_5286	pos_5790	pos	46.5	4.814	0.6832	5.462	0.1478
Lpe(22:2)	0.01019	0.2573	2.0793	1.8764	0.8966	-0.1575	yes	down	B(i)	-	-	-	-	-	-	-	HMDB0011492	Lipids and lipid-like molecules	Glycerophospholipids	Glycerophosphoethanolamines	-	532.34478286026	6.7186666666667	M-H	C27H52NO7P	50.5	0	metab_19404	neg_7320	neg	45.5	4.655	0.2738	5.192	0.3139
Quinaprilat	0.004845	0.2076	2.074	1.9356	1.1256	0.1707	yes	up	B(ii)	C21540	-	-	-	-	-	-	HMDB0042005	Organic acids and derivatives	Carboxylic acids and derivatives	Amino acids, peptides, and analogues	85441-60-7;82768-85-2	409.17579311568	5.8619	M-H	C23H26N2O5	0	43	metab_17473	neg_5237	neg	46.5	4.473	0.3037	3.974	0.151
DG(6 keto-PGF1alpha/0:0/i-15:0)	0.02454	0.3304	2.0693	1.8969	1.1042	0.143	yes	up	B(ii)	-	-	-	-	-	-	-	HMDB0298992	Not Available	Not Available	Not Available	-	669.49007420704	6.2118666666667	M+H	C38H68O9	0	74.3	metab_7526	pos_8257	pos	50.4	5.83	0.1846	5.28	0.4745
N-Lactoylphenylalanine	0.002322	0.1739	2.0691	1.9683	0.8791	-0.1859	yes	down	B(ii)	-	-	-	-	-	-	-	HMDB0062175	Organic acids and derivatives	Carboxylic acids and derivatives	Amino acids, peptides, and analogues	183241-73-8	296.11340615366	3.2161166666667	M+Hac-H	C12H15NO4	0	50.5	metab_26645	neg_14942	neg	48.3	3.468	0.199	3.945	0.2086
Phe-Thr	0.01888	0.3035	2.0672	2.0975	0.8352	-0.2597	yes	down	B(i)	-	-	-	-	-	-	-	HMDB0029005	Organic acids and derivatives	Carboxylic acids and derivatives	Amino acids, peptides, and analogues	51352-44-4	249.12295810713	4.1365666666667	M+H-H2O	C13H18N2O4	89.8	0	metab_2797	pos_3036	pos	56.1	3.057	0.477	3.66	0.2254
Mgdg(o-14:1/14:0)	0.003933	0.2033	2.0657	1.9329	1.1172	0.1599	yes	up	B(i)	-	-	-	-	-	-	-	-	-	-	-	-	703.49644028401	7.3255666666667	M+FA-H	C37H70O9	65.4	0	metab_20245	neg_8214	neg	49.9	4.899	0.2349	4.385	0.2434
N7-(2-Carbamoyl-2-hydroxyethyl)guanine	0.004292	0.2049	2.0616	1.877	1.1362	0.1842	yes	up	B(ii)	-	-	-	-	-	-	-	HMDB0255307	Organoheterocyclic compounds	Imidazopyrimidines	Purines and purine derivatives	-	297.09511804561	3.4883166666667	M+Hac-H	C8H10N6O3	0	58.9	metab_14940	neg_2644	neg	50.2	4.121	0.1399	3.627	0.2977
Trp-Tyr	0.04887	0.3958	2.0563	2.1298	0.8486	-0.2369	yes	down	B(i)	-	-	-	-	-	-	-	HMDB0029095	Organic acids and derivatives	Carboxylic acids and derivatives	Amino acids, peptides, and analogues	-	350.149	5.31225	M+H-H2O	C20H21N3O4	78.7	0	metab_8604	pos_9469	pos	54	3.81	0.7148	4.49	0.2019
Pregnanediol 3-O-glucuronide	0.005041	0.2103	2.0562	1.9279	1.0972	0.1338	yes	up	B(ii)	C03033	-	-	map01100;map00040;map04976;map00053;map01240	Metabolic pathways;Pentose and glucuronate interconversions;Bile secretion;Ascorbate and aldarate metabolism;Biosynthesis of cofactors	Metabolism;Metabolism;Organismal Systems;Metabolism;Metabolism	Global and overview maps;Carbohydrate metabolism;Digestive system;Carbohydrate metabolism;Global and overview maps	HMDB0010318	Lipids and lipid-like molecules	Steroids and steroid derivatives	Steroidal glycosides	1852-49-9	541.30345041609	6.4533666666667	M+FA-H	C27H44O8	0	48.4	metab_22381	neg_10515	neg	42.4	5.531	0.2492	5.041	0.2242
Lpe(o-20:4)	0.03339	0.3576	2.0554	1.7983	0.8969	-0.157	yes	down	B(i)	-	-	-	-	-	-	-	-	-	-	-	-	486.29780950737	6.5332666666667	M-H	C25H46NO6P	55.4	0	metab_19029	neg_6906	neg	48.8	4.889	0.458	5.451	0.3209
5-(3',5'-Dihydroxyphenyl)-gamma-valerolactone 3-O-glucuronide	0.02825	0.3414	2.0539	1.8331	0.8891	-0.1696	yes	down	B(ii)	-	-	-	-	-	-	-	HMDB0041693	Organic oxygen compounds	Organooxygen compounds	Carbohydrates and carbohydrate conjugates	-	383.09972354522	0.6082	M-H	C17H20O10	0	63.5	metab_28181	neg_16563	neg	49.1	4.57	0.4622	5.14	0.2888
Humulenol II	0.03849	0.3685	2.0433	1.9547	1.1519	0.204	yes	up	B(ii)	-	-	-	-	-	-	-	HMDB0038212	Lipids and lipid-like molecules	Prenol lipids	Sesquiterpenoids	19888-00-7	253.21581152611	6.11065	M+CH3OH+H	C15H24O	0	44.3	metab_7733	pos_8497	pos	46.4	4.701	0.2379	4.081	0.5915
Vernolic acid	0.009806	0.2559	2.0404	1.8683	1.1093	0.1497	yes	up	B(i)	C14826	-	-	map01100;map00591	Metabolic pathways;Linoleic acid metabolism	Metabolism;Metabolism	Global and overview maps;Lipid metabolism	HMDB0004702	Lipids and lipid-like molecules	Fatty Acyls	Fatty acids and conjugates	503-07-1	297.24193277311	6.2118666666667	M+H	C18H32O3	87.2	0	metab_12431	pos_8265	pos	55.1	5.378	0.299	4.848	0.2783
3,4',5-Trihydroxybibenzyl-2-carboxylic acid	0.01708	0.2976	2.0318	1.878	1.1528	0.2052	yes	up	B(i)	-	-	-	-	-	-	-	-	-	-	-	-	273.07664171053	5.8193833333333	M-H	C15H14O5	45.6	0	metab_17362	neg_5123	neg	47.6	4.209	0.1563	3.651	0.4522
Lpc(20:3)	0.01248	0.2718	2.0297	1.783	0.9007	-0.1509	yes	down	B(i)	-	-	-	-	-	-	-	HMDB0010393	Lipids and lipid-like molecules	Glycerophospholipids	Glycerophosphocholines	1199257-41-4	590.34535889272	6.4533666666667	M+FA-H	C28H52NO7P	87.5	0	metab_18878	neg_6745	neg	55.5	4.445	0.2952	4.935	0.2621
6-(2,4-dihydroxy-3,5-dimethylhexyl)-4-hydroxy-3,5-dimethylpyran-2-one	0.03678	0.3646	2.028	2.0397	0.8209	-0.2848	yes	down	B(i)	-	-	-	-	-	-	-	-	-	-	-	-	285.16904426121	5.86545	M+H	C15H24O5	37.9	0	metab_8182	pos_8991	pos	45.3	3.006	0.02239	3.662	0.6668
4-hydroxyphenylpyruvic acid	0.001349	0.1602	2.0172	1.8093	1.0884	0.1222	yes	up	B(i)	C01179	-	-	map01100;map01110;map01240;map01210;map00130;map01055;map00998;map01230;map00950;map00350;map00261;map00400;map00401;map01063;map01060	Metabolic pathways;Biosynthesis of secondary metabolites;Biosynthesis of cofactors;2-Oxocarboxylic acid metabolism;Ubiquinone and other terpenoid-quinone biosynthesis;Biosynthesis of vancomycin group antibiotics;Biosynthesis of various antibiotics;Biosynthesis of amino acids;Isoquinoline alkaloid biosynthesis;Tyrosine metabolism;Monobactam biosynthesis;Phenylalanine, tyrosine and tryptophan biosy…	Metabolism;Metabolism;Metabolism;Metabolism;Metabolism;Metabolism;Metabolism;Metabolism;Metabolism;Metabolism;Metabolism;Metabolism;Metabolism;Metabolism;Metabolism	Global and overview maps;Global and overview maps;Global and overview maps;Global and overview maps;Metabolism of cofactors and vitamins;Metabolism of terpenoids and polyketides;Biosynthesis of other secondary metabolites;Global and overview maps;Biosynthesis of other secondary metabolites;Amino acid metabolism;Biosynthesis of other secondary metabolites;Amino acid metabolism;Biosynthesis of othe…	HMDB0000707;PW_C000558	Benzenoids	Benzene and substituted derivatives	Phenylpyruvic acid derivatives	156-39-8	179.035	5.8034666666667	M-H	C9H8O4	91.5	0	metab_17329	neg_5087	neg	57.6	5.343	0.1927	4.909	0.1468
Pc(22:6/0:0)	0.03225	0.3535	2.0171	1.8435	0.8783	-0.1873	yes	down	B(i)	-	-	-	-	-	-	-	LMGP01050056	-	-	-	-	590.32062987104	6.37715	M+Na	C30H50NO7P	95.3	0	metab_5109	pos_5590	pos	55.3	4.033	0.1788	4.592	0.5205
Epicylindrospermopsin	0.01852	0.3031	2.0162	1.8928	1.1402	0.1893	yes	up	B(ii)	-	-	-	-	-	-	-	HMDB0247246	Organoheterocyclic compounds	Pyridopyrimidines	Not Available	-	450.08746313401	3.42985	M+Cl	C15H21N5O7S	0	57.6	metab_14870	neg_2572	neg	46	4.612	0.4419	4.045	0.2225
5-Hydroxyconiferyl alcohol	0.03536	0.3608	2.0161	1.7906	1.1732	0.2305	yes	up	B(ii)	C12205	-	-	map01110;map00940	Biosynthesis of secondary metabolites;Phenylpropanoid biosynthesis	Metabolism;Metabolism	Global and overview maps;Biosynthesis of other secondary metabolites	HMDB0060398	Benzenoids	Phenols	Methoxyphenols	1782-47-4	391.13927126165	5.22335	2M-H	C10H12O4	0	52.5	metab_24470	neg_12727	neg	45.5	3.718	0.2094	3.169	0.5125
CerP(15:1_2O/14:0)	0.02561	0.3338	2.015	1.7697	0.9062	-0.142	yes	down	B(i)	-	-	-	-	-	-	-	-	-	-	-	-	548.40632983011	7.1215333333333	M+H	C29H58NO6P	44.2	0	metab_5886	pos_6457	pos	45.1	5.113	0.449	5.642	0.2069
Tricin	0.0108	0.2605	2.0142	1.8477	1.1185	0.1616	yes	up	B(i)	C10193	-	-	-	-	-	-	LMPK12110873	-	-	-	520-32-1	331.08076486257	5.99375	M+H	C17H14O7	94	0	metab_4409	pos_4805	pos	56.2	4.946	0.1077	4.422	0.3962
2,4-Dihydroxy-2H-1,4-benzoxazin-3(4H)-one	0.02208	0.3173	2.0132	1.9018	1.1921	0.2536	yes	up	B(ii)	C15770	-	-	map00402;map01100;map01110;map00999	Benzoxazinoid biosynthesis;Metabolic pathways;Biosynthesis of secondary metabolites;Biosynthesis of various plant secondary metabolites	Metabolism;Metabolism;Metabolism;Metabolism	Biosynthesis of other secondary metabolites;Global and overview maps;Global and overview maps;Biosynthesis of other secondary metabolites	HMDB0033733	Organoheterocyclic compounds	Benzoxazines	Benzoxazinones	17359-54-5	361.06625850785	3.9047333333333	2M-H	C8H7NO4	0	43.4	metab_25763	neg_14046	neg	47.4	3.673	0.2915	3.081	0.4495
4,6-Dihydroxy-2-quinolinecarboxylic acid	0.02636	0.3354	2.0114	1.6913	1.137	0.1852	yes	up	B(ii)	C08480	-	-	-	-	-	-	HMDB0033528	Organoheterocyclic compounds	Quinolines and derivatives	Quinoline carboxylic acids	-	204.02987714418	4.31065	M-H	C10H7NO4	0	55.8	metab_25339	neg_13612	neg	49.3	4.025	0.1141	3.54	0.4411
2-Phenylethanol glucuronide	0.006947	0.2312	2.0008	1.8512	1.1497	0.2013	yes	up	B(ii)	C03033	-	-	map01100;map00040;map04976;map00053;map01240	Metabolic pathways;Pentose and glucuronate interconversions;Bile secretion;Ascorbate and aldarate metabolism;Biosynthesis of cofactors	Metabolism;Metabolism;Organismal Systems;Metabolism;Metabolism	Global and overview maps;Carbohydrate metabolism;Digestive system;Carbohydrate metabolism;Global and overview maps	HMDB0010350	Organic oxygen compounds	Organooxygen compounds	Carbohydrates and carbohydrate conjugates	-	297.09520076635	3.3338166666667	M-H	C14H18O7	0	54.9	metab_14743	neg_2442	neg	47.7	3.847	0.1431	3.346	0.3336
Phenmedipham	0.0347	0.3599	1.9992	1.9217	1.2147	0.2806	yes	up	B(ii)	C18420	-	-	-	-	-	-	HMDB0256405	Benzenoids	Benzene and substituted derivatives	Phenylcarbamic acid esters	13684-63-4	281.09294313666	4.7432666666667	M-H2O-H	C16H16N2O4	0	41.5	metab_24980	neg_13249	neg	47.4	3.389	0.4918	2.79	0.3451
N-Succinyl-2-amino-6-ketopimelate	0.005981	0.2228	1.9964	1.8634	0.8695	-0.2017	yes	down	B(ii)	C04462	-	-	map01100;map01230;map00300;map01120	Metabolic pathways;Biosynthesis of amino acids;Lysine biosynthesis;Microbial metabolism in diverse environments	Metabolism;Metabolism;Metabolism;Metabolism	Global and overview maps;Global and overview maps;Amino acid metabolism;Global and overview maps	HMDB0012266	Organic acids and derivatives	Carboxylic acids and derivatives	Amino acids, peptides, and analogues	-	270.05931231973	1.1834166666667	M-H2O-H	C11H15NO8	0	42.1	metab_27458	neg_15789	neg	43.8	3.359	0.2385	3.863	0.2636
Osimertinib	0.03821	0.3673	1.9957	1.7762	0.9011	-0.1503	yes	down	B(ii)	-	-	-	-	-	-	-	HMDB0248778	Organoheterocyclic compounds	Indoles and derivatives	N-alkylindoles	-	500.27399833711	6.4410833333333	M+H	C28H33N7O2	0	51.9	metab_7167	pos_7856	pos	45.7	4.772	0.3315	5.296	0.4236
Octadecanedioic acid	0.02707	0.3376	1.9834	1.841	1.1338	0.1811	yes	up	B(ii)	-	-	-	-	-	-	-	HMDB0000782	Lipids and lipid-like molecules	Fatty Acyls	Fatty acids and conjugates	871-70-5	332.27906099987	5.8334166666667	M+NH4	C18H34O4	0	58.5	metab_4152	pos_4522	pos	49.1	4.534	0.2129	3.999	0.4594
(3,4,5-Trihydroxy-6-methyloxan-2-yl) 2-(methylamino)benzoate	0.0004684	0.1337	1.9807	1.8757	0.9135	-0.1305	yes	down	B(i)	-	-	-	-	-	-	-	-	-	-	-	-	298.128	3.2207666666667	M+H	C14H19NO6	50.6	0	metab_1683	pos_1842	pos	48.5	4.278	0.1088	4.683	0.1613
Ile-Tyr	0.02451	0.3304	1.974	2.0598	0.8471	-0.2394	yes	down	B(i)	-	-	-	-	-	-	-	HMDB0028919	Organic acids and derivatives	Carboxylic acids and derivatives	Amino acids, peptides, and analogues	-	277.15427030345	4.9971166666667	M+H-H2O	C15H22N2O4	66.2	0	metab_3521	pos_3818	pos	51.4	3.058	0.3617	3.61	0.361
Lpe(o-18:3)	0.03393	0.3586	1.9735	1.7319	0.9218	-0.1175	yes	down	B(i)	-	-	-	-	-	-	-	-	-	-	-	-	460.28262862978	6.5011333333333	M-H	C23H44NO6P	70	0	metab_18984	neg_6858	neg	52.7	6.187	0.4593	6.712	0.2534
3'-Azido-3'-deoxy-5'-O-beta-D-glucopyranuronosylthymidine	0.03795	0.3669	1.9704	1.8328	0.8711	-0.1991	yes	down	B(ii)	-	-	-	-	-	-	-	HMDB0060752	Nucleosides, nucleotides, and analogues	Pyrimidine nucleosides	Pyrimidine 2'',3''-dideoxyribonucleosides	-	442.11966562457	0.6989	M-H	C16H21N5O10	0	40.3	metab_13363	neg_1010	neg	46	4.055	0.5365	4.655	0.3012
Asn-Leu-Pro-Ala-Lys	0.03228	0.3535	1.9688	1.9065	1.1248	0.1697	yes	up	B(i)	-	-	-	-	-	-	-	-	-	-	-	-	542.32452719289	5.8866833333333	M+H	C24H43N7O7	49.2	0	metab_8142	pos_8947	pos	45.6	4.965	0.08741	4.414	0.5356
2-(4-Methyl-5-thiazolyl)ethyl propionate	0.01648	0.2928	1.9683	1.7905	0.8816	-0.1819	yes	down	B(ii)	-	-	-	-	-	-	-	HMDB0032424	Organoheterocyclic compounds	Azoles	Thiazoles	324742-96-3	244.06588809229	6.2452	M+FA-H	C9H13NO2S	0	67.4	metab_18406	neg_6236	neg	50.6	3.826	0.3549	4.34	0.2553
Lpc(o-17:1)	0.04469	0.3849	1.9637	1.7194	0.8995	-0.1528	yes	down	B(i)	-	-	-	-	-	-	-	-	-	-	-	-	494.35936580059	6.6533333333333	M+H	C25H52NO6P	44.6	0	metab_6884	pos_7529	pos	44.2	4.807	0.5627	5.344	0.1108
(1S,2S,4R,8R)-p-Menthane-1,2,8,9-tetrol	0.007928	0.241	1.9577	1.8071	1.1329	0.1801	yes	up	B(ii)	-	-	-	-	-	-	-	HMDB0039974	Lipids and lipid-like molecules	Prenol lipids	Monoterpenoids	402593-46-8	263.14955748997	5.5588333333333	M+Hac-H	C10H20O4	0	50	metab_24162	neg_12418	neg	48.6	4.065	0.1506	3.588	0.3196
N-(9-pentofuranosyl-9h-purin-6-yl)aspartic acid	0.01427	0.2827	1.9576	1.8335	1.1143	0.1562	yes	up	B(i)	-	-	-	-	-	-	-	-	-	-	-	-	382.09989910768	3.42985	M-H	C14H17N5O8	43.2	0	metab_14867	neg_2569	neg	44.8	5.088	0.3835	4.566	0.1971
4-O-Methyl-a-D-glucosyl-(1->2)-b-D-xylosyl-(1->4)-D-xylose	0.0239	0.329	1.9569	1.8209	1.1033	0.1418	yes	up	B(ii)	-	-	-	-	-	-	-	HMDB0039742	Organic oxygen compounds	Organooxygen compounds	Carbohydrates and carbohydrate conjugates	10365-86-3	490.17573514669	0.63153333333333	M+NH4	C17H28O15	0	51.6	metab_11812	pos_12980	pos	47.4	5.502	0.1652	4.987	0.4444
5,9-Epidioxy-3-hydroxyergost-7-en-6-one	0.01813	0.3025	1.9562	1.7343	1.0946	0.1304	yes	up	B(ii)	-	-	-	-	-	-	-	HMDB0032667	Lipids and lipid-like molecules	Steroids and steroid derivatives	Ergostane steroids	211486-17-8	503.33634243238	6.6922	M+Hac-H	C28H44O4	0	59.9	metab_21961	neg_10038	neg	49.1	5.495	0.258	5.02	0.3219
1,2,4-Nonadecanetriol	0.001013	0.1602	1.9504	1.8962	0.9079	-0.1394	yes	down	B(ii)	-	-	-	-	-	-	-	HMDB0032112	Lipids and lipid-like molecules	Fatty Acyls	Fatty alcohols	-	677.591	6.9688666666667	2M+FA-H	C19H40O3	0	51.3	metab_19811	neg_7759	neg	47.5	4.356	0.156	4.798	0.1776
Succinyladenosine	0.01895	0.3035	1.9269	1.8142	1.1089	0.1491	yes	up	B(ii)	-	-	-	-	-	-	-	HMDB0000912	Nucleosides, nucleotides, and analogues	Purine nucleosides	Not Available	4542-23-8	384.11459750804	3.42955	M+H	C14H17N5O8	0	61.5	metab_10356	pos_11387	pos	48.6	5.296	0.4091	4.776	0.2015
9-Oxo-nonanoic acid	0.02657	0.3361	1.9239	1.7993	1.165	0.2203	yes	up	B(ii)	C16322	-	-	map00592;map01110	alpha-Linolenic acid metabolism;Biosynthesis of secondary metabolites	Metabolism;Metabolism	Lipid metabolism;Global and overview maps	HMDB0094711	Lipids and lipid-like molecules	Fatty Acyls	Fatty acids and conjugates	-	217.10782227589	5.8725833333333	M+FA-H	C9H16O3	0	85.7	metab_17497	neg_5262	neg	55.2	3.848	0.2946	3.303	0.421
Dextran	0.0389	0.37	1.9236	1.8516	1.1774	0.2356	yes	up	B(ii)	C00372	-	-	map01100;map00500	Metabolic pathways;Starch and sucrose metabolism	Metabolism;Metabolism	Global and overview maps;Carbohydrate metabolism	HMDB0247628	Lipids and lipid-like molecules	Fatty Acyls	Fatty acyl glycosides	9004-54-0	469.15674057322	5.31225	M+H-2H2O	C18H32O16	0	50.1	metab_3774	pos_4095	pos	48	4.068	0.1851	3.455	0.6036
Florfenicol amine	0.01437	0.2827	1.9216	1.7001	0.8885	-0.1706	yes	down	B(ii)	-	-	-	-	-	-	-	HMDB0252315	Benzenoids	Benzene and substituted derivatives	Benzenesulfonyl compounds	-	282.03576596638	3.3870833333333	M+Cl	C10H14FNO3S	0	45.1	metab_26454	neg_14748	neg	43.5	3.625	0.3531	4.08	0.1326
5-Acetamido-4-oxohexanoic acid	0.04918	0.396	1.9194	1.748	1.1576	0.2111	yes	up	B(i)	-	-	-	-	-	-	-	-	-	-	-	-	186.07684127631	0.67205	M-H	C8H13NO4	86.3	0	metab_13254	neg_883	neg	55.6	4.15	0.5317	3.585	0.3178
L-Acetylcarnitine	0.008955	0.2475	1.9183	1.8961	0.868	-0.2042	yes	down	B(ii)	C02571	-	-	map04931	Insulin resistance	Human Diseases	Endocrine and metabolic disease	HMDB0000201	Lipids and lipid-like molecules	Fatty Acyls	Fatty acid esters	3040-38-8	204.12271184407	5.3864166666667	M+H	C9H17NO4	0	43.8	metab_3817	pos_4141	pos	47.3	3.183	0.3043	3.667	0.2046
(3E)-Tiglylcarnitine	0.00408	0.2045	1.9144	1.7619	1.1299	0.1763	yes	up	B(ii)	-	-	-	-	-	-	-	HMDB0241657	Lipids and lipid-like molecules	Fatty Acyls	Fatty acid esters	-	264.12379689016	5.69205	M+Na-2H	C12H21NO4	0	59.6	metab_24039	neg_12290	neg	49.2	3.8	0.1489	3.363	0.2478
Tropate	0.0004732	0.1337	1.9127	1.7875	1.1046	0.1435	yes	up	B(ii)	C01456	-	-	map01110;map00960;map01064	Biosynthesis of secondary metabolites;Tropane, piperidine and pyridine alkaloid biosynthesis;Biosynthesis of alkaloids derived from ornithine, lysine and nicotinic acid	Metabolism;Metabolism;Metabolism	Global and overview maps;Biosynthesis of other secondary metabolites;Chemical structure transformation maps	HMDB0062590	Organic acids and derivatives	Hydroxy acids and derivatives	Beta hydroxy acids and derivatives	529-64-6;552-63-6;552-63-6	331.11845672165	5.38875	2M-H	C9H10O3	0	48.8	metab_24310	neg_12567	neg	48.9	4.14	0.1336	3.748	0.1332
2-Aminobenzylstatine	0.02473	0.3308	1.9124	1.848	0.8617	-0.2147	yes	down	B(ii)	-	-	-	-	-	-	-	HMDB0245010	Organic acids and derivatives	Carboxylic acids and derivatives	Amino acids, peptides, and analogues	-	303.17019846116	5.6324333333333	M+Na	C15H24N2O3	0	42.9	metab_8419	pos_9272	pos	44.5	3.458	0.4001	4.013	0.3242
Caffeic acid	0.01475	0.2827	1.9081	1.9938	1.1596	0.2136	yes	up	B(i)	C01197	-	-	map01100;map01220;map00996;map01110;map00940;map01061	Metabolic pathways;Degradation of aromatic compounds;Biosynthesis of various alkaloids;Biosynthesis of secondary metabolites;Phenylpropanoid biosynthesis;Biosynthesis of phenylpropanoids	Metabolism;Metabolism;Metabolism;Metabolism;Metabolism;Metabolism	Global and overview maps;Global and overview maps;Biosynthesis of other secondary metabolites;Global and overview maps;Biosynthesis of other secondary metabolites;Chemical structure transformation maps	HMDB0001964;HMDB0003501;HMDB0001964	Phenylpropanoids and polyketides	Cinnamic acids and derivatives	Hydroxycinnamic acids and derivatives	501-16-6;331-39-5	225.04019457869	4.1613166666667	M+FA-H	C9H8O4	37	0	metab_28885	neg_3470	neg	46.4	3.343	0.1204	2.883	0.3635
Lpc(o-17:0)	0.03386	0.3586	1.9074	1.7473	0.9107	-0.135	yes	down	B(i)	-	-	-	-	-	-	-	LMGP01060013	-	-	-	-	496.37528601721	6.7062666666667	M+H	C25H54NO6P	44.4	0	metab_5536	pos_6082	pos	45.2	4.946	0.4645	5.431	0.1366
Apigenin 7-o-glucoside	0.04214	0.3801	1.9043	1.763	1.1837	0.2432	yes	up	B(i)	C04608	-	-	map00944	Flavone and flavonol biosynthesis	Metabolism	Biosynthesis of other secondary metabolites	HMDB0037340;LMPK12110336	Phenylpropanoids and polyketides	Flavonoids	Flavonoid glycosides	578-74-5	477.10332622302	5.28205	M+FA-H	C21H20O10	95.1	0	metab_16841	neg_4585	neg	57.6	3.403	0.2742	2.875	0.4824
Cholylasparagine	0.01578	0.2886	1.9024	1.8214	1.0916	0.1265	yes	up	B(ii)	-	-	-	-	-	-	-	HMDB0242378	Lipids and lipid-like molecules	Steroids and steroid derivatives	Bile acids, alcohols and derivatives	-	557.29715372131	7.1126166666667	M+Cl	C28H46N2O7	0	52.4	metab_20011	neg_7972	neg	47.9	5.908	0.2215	5.412	0.3559
Thr-Val-Arg	0.0443	0.3844	1.8997	1.7945	1.1557	0.2087	yes	up	B(i)	-	-	-	-	-	-	-	-	-	-	-	-	375.23470071094	0.98258333333333	M+H	C15H30N6O5	75.5	0	metab_11495	pos_12611	pos	52.6	4.217	0.3809	3.649	0.4714
Fellutanine A	0.01409	0.2824	1.8992	1.9331	0.8814	-0.1822	yes	down	B(i)	-	-	-	-	-	-	-	-	-	-	-	-	373.16534490478	5.9134166666667	M+H	C22H20N4O2	91.2	0	metab_4277	pos_4665	pos	56.5	3.692	0.3616	4.189	0.1935
Pe(o-16:2/2:0)	0.03786	0.3669	1.8957	1.7351	0.9085	-0.1384	yes	down	B(i)	-	-	-	-	-	-	-	-	-	-	-	-	478.292	6.44645	M+H	C23H44NO7P	80.5	0	metab_7159	pos_7846	pos	53.8	5.016	0.2903	5.521	0.4279
3-Hydroxyoctanoic acid	0.005819	0.219	1.8943	1.7166	1.1014	0.1394	yes	up	B(ii)	C20793	-	-	map04024	cAMP signaling pathway	Environmental Information Processing	Signal transduction	HMDB0001954	Organic acids and derivatives	Hydroxy acids and derivatives	Medium-chain hydroxy acids and derivatives	14292-27-4;33796-86-0	219.12343044888	5.68675	M+Hac-H	C8H16O3	0	41.7	metab_24044	neg_12295	neg	47.5	4.626	0.1456	4.2	0.261
Cobinamide	0.04133	0.3781	1.8917	2.2003	0.8539	-0.2279	yes	down	B(ii)	C05774	-	-	map00860	Porphyrin metabolism	Metabolism	Metabolism of cofactors and vitamins	HMDB0006902	Organoheterocyclic compounds	Tetrapyrroles and derivatives	Metallotetrapyrroles	13497-85-3	972.48640993262	5.7431166666667	M+H-H2O	C48H72CoN11O8+2	0	51.4	metab_4041	pos_4383	pos	47.6	3.681	0.1619	4.311	0.6398
Xanthoxyline	0.02617	0.3352	1.8844	1.6743	1.1559	0.209	yes	up	B(i)	C10726	-	-	-	-	-	-	HMDB0029645	Organic oxygen compounds	Organooxygen compounds	Carbonyl compounds	90-24-4	197.08058381598	3.5311333333333	M+H	C10H12O4	58.2	0	metab_10203	pos_11221	pos	49.1	3.514	0.2609	3.04	0.3608
1-(Carboxyethylthio)tetradecane	0.01481	0.2827	1.8822	1.8434	0.9064	-0.1418	yes	down	B(ii)	-	-	-	-	-	-	-	HMDB0243801	Lipids and lipid-like molecules	Fatty Acyls	Fatty acids and conjugates	-	344.26123497693	6.7327833333333	M+ACN+H	C17H34O2S	0	49.5	metab_5570	pos_6118	pos	46.8	4.743	0.2257	5.233	0.3395
Lpe(o-15:1)	0.01957	0.3043	1.8819	1.6511	0.9295	-0.1055	yes	down	B(i)	-	-	-	-	-	-	-	-	-	-	-	-	422.26706658894	6.5226333333333	M-H	C20H42NO6P	65.9	0	metab_19009	neg_6885	neg	52	5.838	0.308	6.281	0.241
1-hexadecyl-glycero-3-phosphate	0.03746	0.3661	1.8813	1.691	0.8991	-0.1535	yes	down	B(ii)	-	-	-	-	-	-	-	HMDB0062325	Lipids and lipid-like molecules	Glycerophospholipids	Glycerophosphates	-	438.29774896749	7.5097	M+ACN+H	C19H41O6P	0	51.7	metab_6318	pos_6913	pos	48.9	4.499	0.4959	5.004	0.1409
Lpg(22:0)	0.03896	0.37	1.8777	1.8151	1.1162	0.1586	yes	up	B(i)	-	-	-	-	-	-	-	LMGP04050028	-	-	-	-	567.366	7.0116666666667	M-H	C28H57O9P	87.9	0	metab_21433	neg_9465	neg	51.7	4.833	0.4031	4.33	0.3263
CerP(d19:1/2:0)	0.007551	0.2369	1.8705	1.6788	0.9279	-0.108	yes	down	B(i)	-	-	-	-	-	-	-	-	-	-	-	-	436.28170816663	6.4781666666667	M+H	C21H42NO6P	50.1	0	metab_5261	pos_5760	pos	47.1	5.379	0.2493	5.797	0.179
Buthionine sulfoximine	0.003209	0.1913	1.8698	1.8628	0.9073	-0.1403	yes	down	B(ii)	C04543	-	-	-	-	-	-	HMDB0249462	Organic acids and derivatives	Carboxylic acids and derivatives	Amino acids, peptides, and analogues	5072-26-4	205.10037275089	0.95603333333333	M+H-H2O	C8H18N2O3S	0	43.5	metab_813	pos_907	pos	47.4	4.367	0.2597	4.813	0.1143
D-Pinitol 2-O-alpha-D-Galactopyranosyl	0.02564	0.3338	1.869	1.8371	0.8694	-0.2018	yes	down	B(ii)	-	-	-	-	-	-	-	HMDB0041487	Organic oxygen compounds	Organooxygen compounds	Carbohydrates and carbohydrate conjugates	79391-03-0	355.12723487633	5.9045	M-H	C13H24O11	0	50.6	metab_23660	neg_11896	neg	40	3.563	0.4419	4.098	0.2341
Flavone base+3o,2meo,o-guaiacylglycerol	0.01131	0.2643	1.8595	1.7305	1.0927	0.1279	yes	up	B(i)	-	-	-	-	-	-	-	-	-	-	-	-	527.15379334595	5.9777333333333	M+H	C27H26O11	74.1	0	metab_4385	pos_4778	pos	52	5.432	0.1568	4.971	0.329
1-(3,5-Dihydroxyphenyl)-2-propanone	0.04178	0.3792	1.8572	1.6347	1.1352	0.183	yes	up	B(i)	-	-	-	-	-	-	-	-	-	-	-	-	225.07657281017	3.8192333333333	M+Hac-H	C9H10O3	79.4	0	metab_25853	neg_14137	neg	54.4	4.071	0.2627	3.586	0.4353
Polyporusterone G	0.02463	0.3304	1.8562	1.775	1.1042	0.143	yes	up	B(ii)	-	-	-	-	-	-	-	HMDB0038501	Lipids and lipid-like molecules	Steroids and steroid derivatives	Bile acids, alcohols and derivatives	141360-94-3	519.33265578718	5.9261333333333	M+Hac-H	C28H44O5	0	87.9	metab_23599	neg_11833	neg	55.8	5.223	0.1351	4.73	0.4363
Troglitazone	0.03215	0.3535	1.8526	1.7122	0.9009	-0.1505	yes	down	B(ii)	-	-	-	-	-	-	-	HMDB0259292	Organoheterocyclic compounds	Benzopyrans	1-benzopyrans	-	476.12645550502	0.68295	M+Cl	C24H27NO5S	0	43.2	metab_13333	neg_974	neg	43.5	4.646	0.3347	5.157	0.3755
2-[bis-(2-hydroxy-ethyl)-amino]-2-hydroxymethyl-propane-1,3-diol	0.00973	0.2559	1.8522	1.7474	0.8972	-0.1565	yes	down	B(i)	-	-	-	-	-	-	-	HMDB0249241	Organic nitrogen compounds	Organonitrogen compounds	Amines	-	210.13331667788	0.56925	M+H	C8H19NO5	35.4	0	metab_374	pos_403	pos	44.8	3.944	0.3208	4.396	0.1325
Isobiflorin	0.02472	0.3308	1.8517	1.6133	0.9111	-0.1343	yes	down	B(i)	-	-	-	-	-	-	-	HMDB0040632	Organic oxygen compounds	Organooxygen compounds	Carbohydrates and carbohydrate conjugates	152041-16-2	353.08910699439	0.61355	M-H	C16H18O9	38.1	0	metab_13100	neg_706	neg	43.5	4.469	0.3047	4.905	0.2655
1-Aminoglucose	0.02909	0.3442	1.8463	1.6069	0.8806	-0.1835	yes	down	B(ii)	-	-	-	-	-	-	-	HMDB0243826	Organic oxygen compounds	Organooxygen compounds	Carbohydrates and carbohydrate conjugates	-	214.04828812764	4.9137666666667	M+Cl	C6H13NO5	0	62	metab_24817	neg_13085	neg	51.1	3.266	0.3762	3.709	0.2
Rhizopterin	0.01002	0.2564	1.8433	1.7403	1.1085	0.1486	yes	up	B(i)	-	-	-	-	-	-	-	-	-	-	-	-	341.09892989144	3.8970166666667	M+H	C15H12N6O4	81	0	metab_2565	pos_2783	pos	54.2	4.669	0.2674	4.212	0.2319
Moringyne	0.03021	0.3475	1.8368	1.8519	0.8278	-0.2726	yes	down	B(ii)	-	-	-	-	-	-	-	HMDB0031724	Organic oxygen compounds	Organooxygen compounds	Carbohydrates and carbohydrate conjugates	97400-73-2	333.09249824654	5.8353666666667	M+Na-2H	C15H20O7	0	48.7	metab_17406	neg_5168	neg	46.1	2.808	0.2993	3.392	0.4816
Lnape(3:0/n-2:0)	0.03971	0.3723	1.8308	1.7847	0.8204	-0.2856	yes	down	B(i)	-	-	-	-	-	-	-	-	-	-	-	-	372.109	4.7165333333333	M+Hac-H	C10H20NO8P	75.8	0	metab_16245	neg_3977	neg	52.6	2.535	0.03521	3.09	0.5743
7-Methylxanthosine	0.0196	0.3043	1.8257	1.8921	0.8461	-0.2412	yes	down	B(ii)	C16352	-	-	map01100;map01110;map00232	Metabolic pathways;Biosynthesis of secondary metabolites;Caffeine metabolism	Metabolism;Metabolism;Metabolism	Global and overview maps;Global and overview maps;Biosynthesis of other secondary metabolites	HMDB0301918	Nucleosides, nucleotides, and analogues	Purine nucleosides	Not Available	-	320.07478340683	4.1027833333333	M+Na-2H	C11H15N4O6+	0	58.3	metab_25560	neg_13841	neg	49.5	2.781	0.391	3.287	0.2149
6-O-Acetylarbutin	0.01475	0.2827	1.821	1.6524	0.9168	-0.1254	yes	down	B(ii)	-	-	-	-	-	-	-	HMDB0034060	Organic oxygen compounds	Organooxygen compounds	Carbohydrates and carbohydrate conjugates	10338-88-2	313.09	1.9571166666667	M-H	C14H18O8	0	65.1	metab_27051	neg_15360	neg	50	4.748	0.1979	5.179	0.2997
3-(1,1-Dimethyl-2-propenyl)-7,8-dimethoxy-2H-1-benzopyran-2-one	0.003452	0.194	1.8186	1.6015	1.0958	0.132	yes	up	B(ii)	-	-	-	-	-	-	-	HMDB0033921	Phenylpropanoids and polyketides	Coumarins and derivatives	Not Available	30310-54-4	273.11290156756	5.2019666666667	M-H	C16H18O4	0	54.7	metab_16750	neg_4492	neg	49.1	4.105	0.1347	3.746	0.188
Methyl dioxindole-3-acetate	0.04838	0.3957	1.8138	1.7626	1.1472	0.1981	yes	up	B(i)	-	-	-	-	-	-	-	HMDB0038991	Organoheterocyclic compounds	Indoles and derivatives	Indolyl carboxylic acids and derivatives	-	222.07570136926	5.1147666666667	M+H	C11H11NO4	66.5	0	metab_8737	pos_9615	pos	50.4	3.843	0.1547	3.35	0.5145
Pantoyllactone glucoside	0.001518	0.1639	1.8133	1.6425	1.0968	0.1334	yes	up	B(ii)	-	-	-	-	-	-	-	HMDB0041269	Lipids and lipid-like molecules	Fatty Acyls	Fatty acyl glycosides	-	273.09773572525	3.5366333333333	M-H2O-H	C12H20O8	0	47.5	metab_26262	neg_14554	neg	47.3	4.066	0.1468	3.707	0.141
CerP(d18:1/2:0)	0.01594	0.2894	1.8125	1.7097	0.914	-0.1298	yes	down	B(i)	-	-	-	-	-	-	-	LMSP02050014	-	-	-	-	422.26607523244	6.44645	M+H	C20H40NO6P	50.9	0	metab_7161	pos_7848	pos	48.6	4.601	0.1252	5.034	0.344
Obtusifolin	0.04425	0.3843	1.8095	1.8614	1.1618	0.2163	yes	up	B(i)	C17039	-	-	-	-	-	-	HMDB0255882	Benzenoids	Anthracenes	Anthraquinones	477-85-0	285.07531803918	5.9297	M+H	C16H12O5	62.3	0	metab_4292	pos_4682	pos	50.4	3.943	0.5085	3.394	0.289
Gibberellin A5	0.01544	0.2872	1.805	1.7601	1.1125	0.1538	yes	up	B(i)	C11871	-	-	map01110;map00904	Biosynthesis of secondary metabolites;Diterpenoid biosynthesis	Metabolism;Metabolism	Global and overview maps;Metabolism of terpenoids and polyketides	HMDB0303484;LMPR0104170028	Lipids and lipid-like molecules	Prenol lipids	Diterpenoids	561-56-8	329.13930797068	6.0375666666667	M-H	C19H22O5	36.7	0	metab_17906	neg_5697	neg	45.7	4.679	0.09305	4.206	0.387
1-Acetoxy-2-hydroxy-16-heptadecyn-4-one	0.0231	0.3233	1.803	1.6635	0.9003	-0.1515	yes	down	B(ii)	-	-	-	-	-	-	-	HMDB0031007	Lipids and lipid-like molecules	Fatty Acyls	Fatty alcohols	24607-10-1	325.23629914232	6.36655	M+H	C19H32O4	0	66	metab_7305	pos_8007	pos	49.4	4.163	0.3407	4.624	0.2483
Brexpiprazole	0.02227	0.3182	1.8021	1.5739	1.0787	0.1093	yes	up	B(ii)	-	-	-	-	-	-	-	HMDB0249379	Organoheterocyclic compounds	Diazinanes	Piperazines	-	434.18852294072	0.6844	M+H	C25H27N3O2S	0	41.8	metab_11627	pos_12762	pos	43.7	5.633	0.1575	5.222	0.3375
10-hydroxy-6-methyl-3,7,12-trioxatricyclo[9.1.0.02,4]dodecan-8-one	0.01456	0.2827	1.8015	1.6253	1.1159	0.1582	yes	up	B(i)	-	-	-	-	-	-	-	-	-	-	-	-	215.09111352488	3.5311333333333	M+H	C10H14O5	73.9	0	metab_2172	pos_2348	pos	53.8	3.938	0.1975	3.529	0.276
Cer(19:2_2O/14:0)	0.04243	0.3802	1.7987	1.7579	0.8798	-0.1847	yes	down	B(i)	-	-	-	-	-	-	-	-	-	-	-	-	566.47835306352	7.3149166666667	M+FA-H	C33H63NO3	48.9	0	metab_21080	neg_9091	neg	47.1	4.048	0.4601	4.601	0.3572
A-L-Arabinofuranosyl-(1->3)-[a-L-arabinofuranosyl-(1r5)]-L-arabinose	0.0445	0.3848	1.7975	1.6038	1.1438	0.1938	yes	up	B(ii)	-	-	-	-	-	-	-	HMDB0041223	Organic oxygen compounds	Organooxygen compounds	Carbohydrates and carbohydrate conjugates	-	459.13514594026	0.93876666666667	M+FA-H	C15H26O13	0	73.2	metab_27742	neg_16084	neg	53.5	3.588	0.1935	3.137	0.4399
1-(2,4-Dihydroxyphenyl)-2-(4-methoxyphenyl)ethanone	0.005313	0.2151	1.7921	1.9	1.0834	0.1155	yes	up	B(i)	-	-	-	-	-	-	-	-	-	-	-	-	257.08164056302	6.05355	M-H	C15H14O4	71.7	0	metab_23288	neg_11502	neg	53.3	5.381	0.1284	4.967	0.256
Leu-Ile-Val	0.04691	0.3918	1.7853	1.8114	1.146	0.1966	yes	up	B(i)	-	-	-	-	-	-	-	-	-	-	-	-	344.25392368479	4.9493333333333	M+H	C17H33N3O4	59.2	0	metab_8891	pos_9783	pos	50.1	4.247	0.22	3.706	0.5422
19-Hydroxydeacetylnomilinic acid 17-beta-D-glucopyranoside	0.004628	0.2076	1.7841	1.6922	1.0744	0.1036	yes	up	B(ii)	-	-	-	-	-	-	-	HMDB0037589	Lipids and lipid-like molecules	Saccharolipids	Not Available	-	685.27179240621	7.51215	M-H	C32H46O16	0	44.4	metab_20461	neg_8446	neg	45.7	5.398	0.03762	5.024	0.2492
Glucoiberverin	0.008784	0.2461	1.7799	1.6894	1.1169	0.1595	yes	up	B(ii)	C08412	-	-	map01210;map01110;map00966	2-Oxocarboxylic acid metabolism;Biosynthesis of secondary metabolites;Glucosinolate biosynthesis	Metabolism;Metabolism;Metabolism	Global and overview maps;Global and overview maps;Biosynthesis of other secondary metabolites	HMDB0304681	Organic oxygen compounds	Organooxygen compounds	Carbohydrates and carbohydrate conjugates	26888-03-9	427.00725130884	5.5800833333333	M+Na-2H	C11H20NO9S3-	0	55.3	metab_17094	neg_4843	neg	46.2	4.06	0.1784	3.635	0.2671
1-benzyl-3-[3-(4-ethylpiperazine-1-carbonyl)piperidin-1-yl]quinoxalin-2-one	0.02565	0.3338	1.7749	1.7191	1.0884	0.1222	yes	up	B(i)	-	-	-	-	-	-	-	-	-	-	-	-	460.27200782573	5.8015	M+H	C27H33N5O2	45.2	0	metab_8270	pos_9102	pos	46.2	5.467	0.08039	5.023	0.4078
Lys-Pro	0.00383	0.2014	1.7745	1.5994	0.9327	-0.1005	yes	down	B(ii)	-	-	-	-	-	-	-	HMDB0028959	Organic acids and derivatives	Carboxylic acids and derivatives	Amino acids, peptides, and analogues	52766-27-5	276.19139828681	0.53261666666667	M+CH3OH+H	C11H21N3O3	0	40.3	metab_12152	pos_13354	pos	45.9	4.754	0.2136	5.097	0.07032
Phenyl hydrogen sulfate	0.03066	0.3507	1.7728	1.6218	1.1104	0.1511	yes	up	B(i)	C02180	-	-	-	-	-	-	HMDB0060015	Organic acids and derivatives	Organic sulfuric acids and derivatives	Arylsulfates	937-34-8	172.99111559341	3.7079333333333	M-H	C6H6O4S	85.1	0	metab_25974	neg_14260	neg	54.7	4.526	0.3384	4.076	0.2779
Loganic acid	0.01992	0.3059	1.7666	1.7609	0.8737	-0.1947	yes	down	B(i)	C01512	-	-	map01110;map00902	Biosynthesis of secondary metabolites;Monoterpenoid biosynthesis	Metabolism;Metabolism	Global and overview maps;Metabolism of terpenoids and polyketides	LMPR01020138	-	-	-	22255-40-9	411.10712309463	4.41705	M+Cl	C16H24O10	76.6	0	metab_25260	neg_13533	neg	54.1	3.19	0.3904	3.651	0.1182
Met-enkephalinamide	0.007562	0.2369	1.7531	1.6471	0.886	-0.1746	yes	down	B(ii)	-	-	-	-	-	-	-	HMDB0254489	Organic acids and derivatives	Carboxylic acids and derivatives	Amino acids, peptides, and analogues	-	614.27729220121	3.3116666666667	M+ACN+H	C27H36N6O6S	0	50.8	metab_1811	pos_1975	pos	45.5	3.086	0.1115	3.483	0.2693
Lpe(o-15:0)	0.03108	0.3522	1.751	1.5897	0.9194	-0.1212	yes	down	B(i)	-	-	-	-	-	-	-	-	-	-	-	-	424.28325589633	6.5544833333333	M-H	C20H44NO6P	94.2	0	metab_19074	neg_6952	neg	57.4	4.803	0.2798	5.224	0.3017
2,3,4-Trihydroxybutyl 2,4-dihydroxy-6-methylbenzoate	0.003888	0.2023	1.749	1.5874	1.0857	0.1186	yes	up	B(i)	-	-	-	-	-	-	-	-	-	-	-	-	253.06904263862	3.54195	M-H2O-H	C12H16O7	57.6	0	metab_26253	neg_14545	neg	47.8	4.498	0.1372	4.143	0.1885
poststatin	0.01675	0.2943	1.7489	1.5407	0.9341	-0.0984	yes	down	B(ii)	-	-	-	-	-	-	-	HMDB0256711	Organic acids and derivatives	Carboxylic acids and derivatives	Amino acids, peptides, and analogues	-	542.35723268907	6.9139666666667	M+H	C26H47N5O7	0	83.4	metab_6645	pos_7266	pos	53.7	5.357	0.2659	5.735	0.1825
(6Z)-4-Hydroxy-6-nonen-2-yl beta-D-glucopyranoside	0.02766	0.3391	1.7468	1.7143	0.887	-0.1729	yes	down	B(i)	-	-	-	-	-	-	-	-	-	-	-	-	303.17917539825	5.86545	M+H-H2O	C15H28O7	48.3	0	metab_4198	pos_4577	pos	46.6	3.926	0.2901	4.426	0.377
8-Hydroxy-9,10-epoxystearic acid	0.00387	0.202	1.7449	1.5997	1.0719	0.1001	yes	up	B(i)	-	-	-	-	-	-	-	-	-	-	-	-	315.25253782628	6.2118666666667	M+H	C18H34O4	84.6	0	metab_7529	pos_8263	pos	54.3	5.31	0.201	4.954	0.1184
Choline glycerophosphate	0.0417	0.379	1.7419	1.4927	0.9252	-0.1122	yes	down	B(i)	C00670	-	-	map00565;map00564;map05231	Ether lipid metabolism;Glycerophospholipid metabolism;Choline metabolism in cancer	Metabolism;Metabolism;Human Diseases	Lipid metabolism;Lipid metabolism;Cancer: overview	HMDB0000086	Lipids and lipid-like molecules	Glycerophospholipids	Glycerophosphocholines	28319-77-9	258.10962419566	0.58925	M+H	C8H20NO6P	94.3	0	metab_452	pos_489	pos	57	5.009	0.307	5.414	0.2927
7-beta-D-Glucopyranosyloxybutylidenephthalide	0.001849	0.1715	1.7418	1.6707	1.0896	0.1238	yes	up	B(ii)	-	-	-	-	-	-	-	HMDB0034752	Organic oxygen compounds	Organooxygen compounds	Carbohydrates and carbohydrate conjugates	240823-19-2	347.11318224474	4.57755	M-H2O-H	C18H22O8	0	65.4	metab_16127	neg_3857	neg	51	4.136	0.1297	3.796	0.1507
8-Azido-cyclic AMP	0.001518	0.1639	1.7408	1.6258	1.0929	0.1281	yes	up	B(ii)	-	-	-	-	-	-	-	HMDB0247425	Nucleosides, nucleotides, and analogues	Purine nucleotides	Cyclic purine nucleotides	-	405.02567234781	4.2575166666667	M+Cl	C10H11N8O6P	0	63.1	metab_15859	neg_3585	neg	50.5	4.083	0.166	3.736	0.1053
Flavin mononucleotide	0.02646	0.336	1.7391	1.6517	0.9077	-0.1397	yes	down	B(i)	C00061	Vitamins and cofactors	Cofactors	map01100;map01110;map01240;map00998;map04977;map01057;map00740	Metabolic pathways;Biosynthesis of secondary metabolites;Biosynthesis of cofactors;Biosynthesis of various antibiotics;Vitamin digestion and absorption;Biosynthesis of type II polyketide products;Riboflavin metabolism	Metabolism;Metabolism;Metabolism;Metabolism;Organismal Systems;Metabolism;Metabolism	Global and overview maps;Global and overview maps;Global and overview maps;Biosynthesis of other secondary metabolites;Digestive system;Metabolism of terpenoids and polyketides;Metabolism of cofactors and vitamins	HMDB0001520;PW_C001170	Nucleosides, nucleotides, and analogues	Flavin nucleotides	Not Available	146-17-8	455.09674903159	4.1454166666667	M-H	C17H21N4O9P	82	0	metab_15733	neg_3456	neg	54.8	4.397	0.3827	4.844	0.1756
3-Methyl-5-propyl-2-furannonanoic acid	0.004184	0.2045	1.7384	1.5719	1.0643	0.0899	yes	up	B(ii)	-	-	-	-	-	-	-	HMDB0094642	Lipids and lipid-like molecules	Fatty Acyls	Fatty acids and conjugates	81516-58-7	559.39966919041	6.9742166666667	2M-H	C17H28O3	0	58.5	metab_19816	neg_7764	neg	49	5.78	0.1817	5.431	0.1439
Jaceosidin	0.01243	0.2714	1.7358	1.6088	1.084	0.1164	yes	up	B(i)	-	-	-	-	-	-	-	LMPK12111235	-	-	-	-	329.06644553259	5.9898666666667	M-H	C17H14O7	94.8	0	metab_23431	neg_11656	neg	57.4	5.175	0.1258	4.774	0.2976
Petasinine	0.00919	0.2519	1.7343	1.6874	0.919	-0.1218	yes	down	B(ii)	-	-	-	-	-	-	-	HMDB0030516	Organoheterocyclic compounds	Pyrrolizidines	Not Available	70474-33-8	303.16983858175	6.0204333333333	M+ACN+Na	C13H21NO3	0	47.2	metab_7912	pos_8691	pos	46.1	4.631	0.1518	5.039	0.271
Pc(p-18:0/0:0)	0.006424	0.2231	1.7215	1.555	0.9361	-0.0952	yes	down	B(i)	-	-	-	-	-	-	-	LMGP01070009	-	-	-	-	530.35723563469	6.72745	M+Na	C26H54NO6P	96.9	0	metab_6819	pos_7458	pos	57.7	5.175	0.2076	5.528	0.1432
Lpe(o-14:1)	0.0376	0.3665	1.7093	1.5097	0.9332	-0.0998	yes	down	B(i)	-	-	-	-	-	-	-	-	-	-	-	-	408.25137529931	6.4587	M-H	C19H40NO6P	66.8	0	metab_18889	neg_6757	neg	52.6	5.655	0.3446	6.06	0.2289
2-Methylthio-adenosine-5'-diphosphate	0.004171	0.2045	1.7073	1.5836	0.9339	-0.0987	yes	down	B(ii)	-	-	-	-	-	-	-	HMDB0245196	Nucleosides, nucleotides, and analogues	Purine nucleotides	Purine ribonucleotides	-	472.01315243162	0.57616666666667	M-H	C11H17N5O10P2S	0	41.1	metab_28305	neg_16696	neg	44.4	4.917	0.1677	5.265	0.1592
(2-oxo-1,3-benzoxathiol-5-yl) 3-chlorobenzoate	0.02956	0.346	1.7022	1.4814	0.8972	-0.1564	yes	down	B(i)	-	-	-	-	-	-	-	-	-	-	-	-	306.98567045572	0.54331666666667	M+H	C14H7ClO4S	42	0	metab_12100	pos_13296	pos	38.5	3.257	0.198	3.63	0.3002
Fructosamine	0.01722	0.2977	1.7022	1.5041	0.933	-0.1	yes	down	B(ii)	-	-	-	-	-	-	-	HMDB0002030	Organic oxygen compounds	Organooxygen compounds	Carbohydrates and carbohydrate conjugates	4429-04-03	214.04826029232	2.1176666666667	M+Cl	C6H13NO5	0	64.8	metab_14292	neg_1977	neg	52	5.069	0.2778	5.433	0.1439
1,2-Cyclohexanedicarboxylic acid, 4-methyl-	0.004247	0.2049	1.7012	1.5412	1.0721	0.1004	yes	up	B(ii)	-	-	-	-	-	-	-	HMDB0253138	Organic acids and derivatives	Carboxylic acids and derivatives	Dicarboxylic acids and derivatives	-	231.087	3.5366333333333	M+FA-H	C9H14O4	0	56.8	metab_26263	neg_14555	neg	50.6	5.027	0.1441	4.689	0.1724
Oxyquinoline	0.03308	0.3568	1.6999	1.4587	1.0857	0.1186	yes	up	B(i)	C19434	-	-	-	-	-	-	-	-	-	-	148-24-3	146.05984071772	4.7784333333333	M+H	C9H7NO	66.2	0	metab_9018	pos_9920	pos	52.2	4.701	0.1524	4.33	0.3355
1-[(3S,4R)-3-(dimethylamino)-4-(hydroxymethyl)pyrrolidin-1-yl]-2-phenoxyethanone	0.04885	0.3958	1.6989	1.6323	1.1352	0.183	yes	up	B(i)	-	-	-	-	-	-	-	-	-	-	-	-	279.16965117161	5.8121333333333	M+H	C15H22N2O3	42.1	0	metab_4113	pos_4472	pos	45.9	4.147	0.3428	3.653	0.4173
Mgdg(o-16:1/15:0)	0.0323	0.3535	1.6981	1.6143	1.0729	0.1015	yes	up	B(i)	-	-	-	-	-	-	-	-	-	-	-	-	745.54546253471	6.8145166666667	M+FA-H	C40H76O9	56.1	0	metab_19558	neg_7491	neg	48.1	5.871	0.2925	5.472	0.2623
His-Pro	0.04875	0.3958	1.6978	1.6608	1.125	0.1699	yes	up	B(i)	-	-	-	-	-	-	-	HMDB0028893	Organic acids and derivatives	Carboxylic acids and derivatives	Amino acids, peptides, and analogues	20930-58-9	253.12913475247	0.61568333333333	M+H	C11H16N4O3	96.7	0	metab_11844	pos_13014	pos	56.7	4.474	0.3316	3.977	0.4307
Plumbagin	0.04307	0.3808	1.6976	1.7186	0.9137	-0.1303	yes	down	B(ii)	C10387	-	-	-	-	-	-	HMDB0256646	Benzenoids	Naphthalenes	Naphthoquinones	481-42-5	187.04165472479	1.0185	M-H	C11H8O3	0	41.7	metab_27629	neg_15965	neg	45.4	5.228	0.4544	5.722	0.2594
Asp-Val-Pro	0.00341	0.1935	1.6966	1.5111	0.944	-0.0832	yes	down	B(i)	-	-	-	-	-	-	-	-	-	-	-	-	330.16561959427	2.9323833333333	M+H	C14H23N3O6	67.1	0	metab_10838	pos_11889	pos	52.1	5.339	0.1531	5.656	0.1341
Quinaldic acid	0.03842	0.3682	1.6956	1.4425	1.0824	0.1142	yes	up	B(i)	C06325	-	-	-	-	-	-	HMDB0000842	Organoheterocyclic compounds	Quinolines and derivatives	Quinoline carboxylic acids	1993/10/7;93-10-7	174.05470060432	4.7784333333333	M+H	C10H7NO2	94.7	0	metab_3354	pos_3639	pos	58.1	4.888	0.1528	4.516	0.3506
(12S,15S)-15-O-Demethyl-10,29-dideoxy-11,12-dihydro-striatin C	0.0322	0.3535	1.6954	1.5337	1.0869	0.1202	yes	up	B(ii)	-	-	-	-	-	-	-	HMDB0033030	Lipids and lipid-like molecules	Prenol lipids	Diterpenoids	-	455.24533661704	7.5175	M+Na-2H	C25H38O6	0	51.2	metab_20466	neg_8451	neg	46.5	5.13	0.2173	4.72	0.3405
Nonadecanoic acid	0.00251	0.1797	1.6942	1.5463	0.9222	-0.1169	yes	down	B(i)	C16535	-	-	-	-	-	-	HMDB0000772;LMFA01010019	Lipids and lipid-like molecules	Fatty Acyls	Fatty acids and conjugates	646-30-0	297.27957564128	7.1126166666667	M-H	C19H38O2	42.1	0	metab_20008	neg_7969	neg	46.2	3.887	0.1176	4.215	0.1628
Loxoribine	0.00276	0.1872	1.6933	1.5701	0.9257	-0.1113	yes	down	B(ii)	-	-	-	-	-	-	-	HMDB0254180	Nucleosides, nucleotides, and analogues	Purine nucleosides	Not Available	-	394.13219826354	1.1000833333333	M+CH3OH+Na	C13H17N5O6	0	43.2	metab_945	pos_1043	pos	45.1	4.176	0.1316	4.511	0.161
Didesmethyl doxepin	0.02924	0.3447	1.6926	1.7153	0.8957	-0.159	yes	down	B(ii)	-	-	-	-	-	-	-	HMDB0060816	Organic oxygen compounds	Organooxygen compounds	Carbohydrates and carbohydrate conjugates	-	272.10383001407	4.1560166666667	M+Na-2H	C17H17NO	0	41.5	metab_25504	neg_13785	neg	45.4	3.554	0.3029	3.968	0.2603
Acetophenazine	0.01404	0.2819	1.6877	1.5076	1.061	0.0854	yes	up	B(ii)	C06807	-	-	-	-	-	-	HMDB0015196	Organoheterocyclic compounds	Benzothiazines	Phenothiazines	2751-68-0	434.18875370127	1.9501666666667	M+Na	C23H29N3O2S	0	43.5	metab_1343	pos_1470	pos	46.3	6.212	0.1441	5.855	0.2574
Mesobilirubinogen	0.007784	0.2396	1.6853	1.6369	0.9279	-0.108	yes	down	B(ii)	C05790	-	-	map00860	Porphyrin metabolism	Metabolism	Metabolism of cofactors and vitamins	HMDB0001898	Organoheterocyclic compounds	Tetrapyrroles and derivatives	Bilirubins	14684-37-8	613.29957380825	5.8353666666667	M+Na-2H	C33H44N4O6	0	53.9	metab_17413	neg_5175	neg	49.2	4.99	0.2219	5.378	0.1807
Lpe(o-22:2)	0.008712	0.2461	1.6808	1.4937	0.9494	-0.0748	yes	down	B(i)	-	-	-	-	-	-	-	-	-	-	-	-	518.36085168392	6.9103666666667	M-H	C27H54NO6P	70.7	0	metab_19730	neg_7675	neg	53.2	6.254	0.1848	6.587	0.1696
(3R,5Z)-5-Octene-1,3-diol	0.01611	0.2899	1.6729	1.4977	1.1118	0.153	yes	up	B(ii)	-	-	-	-	-	-	-	HMDB0030368	Lipids and lipid-like molecules	Fatty Acyls	Fatty alcohols	130272-38-7	189.11292937538	4.2465833333333	M+FA-H	C8H16O2	0	41.1	metab_25414	neg_13692	neg	46.6	3.519	0.1656	3.165	0.25
5-oxoprolylvaline	0.001981	0.1721	1.6719	1.5277	1.0685	0.0955	yes	up	B(i)	-	-	-	-	-	-	-	HMDB0094651	Organic acids and derivatives	Carboxylic acids and derivatives	Amino acids, peptides, and analogues	21282-10-0	229.11798064788	0.67913333333333	M+H	C10H16N2O4	41.8	0	metab_11705	pos_12846	pos	45.7	4.931	0.1416	4.615	0.1217
Fa(22:4)	0.04616	0.3902	1.6703	1.5101	0.9131	-0.1312	yes	down	B(i)	-	-	-	-	-	-	-	-	-	-	-	-	663.53467931749	6.7558666666667	2M-H	C22H36O2	46.5	0	metab_19473	neg_7395	neg	46.6	4.38	0.3725	4.797	0.2505
1-Methoxyindole-3-carboxylic acid	0.04061	0.3752	1.6696	1.4247	1.0757	0.1052	yes	up	B(i)	-	-	-	-	-	-	-	-	-	-	-	-	192.06524515738	4.7784333333333	M+H	C10H9NO3	47.6	0	metab_9017	pos_9919	pos	48.6	5.203	0.1645	4.837	0.3436
Arg-Leu-His	0.04193	0.3799	1.6651	1.6591	1.1013	0.1392	yes	up	B(i)	-	-	-	-	-	-	-	-	-	-	-	-	466.29017869933	5.6912166666667	M+ACN+H	C18H32N8O4	44.6	0	metab_8383	pos_9233	pos	46.7	4.654	0.04729	4.226	0.4473
Urobilinogen	0.02152	0.3155	1.6596	1.5917	0.9318	-0.1019	yes	down	B(ii)	C05791	-	-	map01100;map01110;map00860	Metabolic pathways;Biosynthesis of secondary metabolites;Porphyrin metabolism	Metabolism;Metabolism;Metabolism	Global and overview maps;Global and overview maps;Metabolism of cofactors and vitamins	HMDB0004158	Organoheterocyclic compounds	Tetrapyrroles and derivatives	Bilirubins	14684-37-8;17208-65-0	591.31657341184	5.9723833333333	M+H	C33H42N4O6	0	59.1	metab_12430	pos_8793	pos	50.2	5.381	0.2296	5.775	0.2694
Ethyl 2-[(4-anilino-7-morpholinopyrimido[4,5-d]pyrimidin-2-yl)sulfanyl]acetate	0.02865	0.3422	1.6582	1.574	1.0999	0.1373	yes	up	B(i)	-	-	-	-	-	-	-	-	-	-	-	-	471.14743465391	4.1881166666667	M+FA-H	C20H22N6O3S	52.4	0	metab_15786	neg_3510	neg	46.1	4.251	0.1627	3.865	0.3324
CerP(18:0_2O/2:0)	0.0177	0.3001	1.6539	1.4805	0.9413	-0.0872	yes	down	B(i)	-	-	-	-	-	-	-	-	-	-	-	-	424.28178489065	6.5259833333333	M+H	C20H42NO6P	47.4	0	metab_5325	pos_5834	pos	48	5.681	0.2876	6.035	0.1036
1-(beta-D-Glucopyranosyloxy)-3-octanone	0.001315	0.1602	1.6494	1.5705	1.0876	0.1212	yes	up	B(ii)	-	-	-	-	-	-	-	HMDB0031315	Lipids and lipid-like molecules	Fatty Acyls	Fatty acyl glycosides	194919-40-9	327.14414901828	4.2305833333333	M+Na-2H	C14H26O7	0	61.4	metab_25429	neg_13708	neg	49.4	3.847	0.08649	3.537	0.1487
4-Oxo-1,4-dihydroquinoline-3-carboxylic acid	0.01182	0.2685	1.6488	1.5046	0.9098	-0.1363	yes	down	B(ii)	-	-	-	-	-	-	-	HMDB0246559	Organoheterocyclic compounds	Quinolines and derivatives	Quinoline carboxylic acids	-	188.035	3.4936166666667	M-H	C10H7NO3	0	52.6	metab_14943	neg_2647	neg	49.4	3.501	0.09942	3.848	0.2581
(2-oxo-2,3-Dihydro-1H-Indol-3-yl)acetic Acid	0.0272	0.3379	1.6482	1.4226	1.063	0.0881	yes	up	B(i)	-	-	-	-	-	-	-	-	-	-	-	-	190.05069888777	4.7805333333333	M-H	C10H9NO3	93.6	0	metab_24942	neg_13211	neg	58.1	5.807	0.1432	5.463	0.2927
Ketoleucine	0.009451	0.2541	1.6476	1.4391	1.0812	0.1126	yes	up	B(i)	C00233	Organic acids	Carboxylic acids	map01100;map01110;map00280;map00290;map01210;map00785;map01230;map00966	Metabolic pathways;Biosynthesis of secondary metabolites;Valine, leucine and isoleucine degradation;Valine, leucine and isoleucine biosynthesis;2-Oxocarboxylic acid metabolism;Lipoic acid metabolism;Biosynthesis of amino acids;Glucosinolate biosynthesis	Metabolism;Metabolism;Metabolism;Metabolism;Metabolism;Metabolism;Metabolism;Metabolism	Global and overview maps;Global and overview maps;Amino acid metabolism;Amino acid metabolism;Global and overview maps;Metabolism of cofactors and vitamins;Global and overview maps;Biosynthesis of other secondary metabolites	HMDB0000695;PW_C000547	Organic acids and derivatives	Keto acids and derivatives	Short-chain keto acids and derivatives	816-66-0	189.07653234248	4.0119666666667	M+Hac-H	C6H10O3	40.8	0	metab_25651	neg_13933	neg	46.9	4.129	0.1023	3.819	0.2133
Octadecenedioic acid	0.01856	0.3035	1.6476	1.497	1.0619	0.0867	yes	up	B(i)	-	-	-	-	-	-	-	HMDB0304442	Lipids and lipid-like molecules	Fatty Acyls	Fatty acids and conjugates	-	311.22236628497	6.3731333333333	M-H	C18H32O4	95.8	0	metab_18677	neg_6527	neg	58.1	5.951	0.1107	5.604	0.2824
Lpe(o-24:2)	0.01491	0.2835	1.6468	1.4554	0.9462	-0.0797	yes	down	B(i)	-	-	-	-	-	-	-	-	-	-	-	-	546.39246567158	7.1179	M-H	C29H58NO6P	49.4	0	metab_21290	neg_9318	neg	49.1	5.827	0.2139	6.158	0.1759
9-Octadecenamide, N-(2-hydroxyethyl)-, (9Z)-	0.01892	0.3035	1.6457	1.4493	0.9299	-0.1048	yes	down	B(ii)	-	-	-	-	-	-	-	HMDB0247608	Organic nitrogen compounds	Organonitrogen compounds	Amines	-	370.29541200401	6.7292833333333	M+FA-H	C20H39NO2	0	65.7	metab_19437	neg_7354	neg	50.7	4.525	0.2532	4.866	0.1579
Trp-gamma-Glu	0.02641	0.3358	1.6442	1.7342	0.8953	-0.1596	yes	down	B(ii)	-	-	-	-	-	-	-	HMDB0029097	Organic acids and derivatives	Carboxylic acids and derivatives	Amino acids, peptides, and analogues	-	313.13020915742	3.9423333333333	M-H2O-H	C16H20N4O4	0	59.4	metab_15529	neg_3246	neg	50.3	3.446	0.3195	3.849	0.2043
Lpe(o-14:0)	0.01952	0.3043	1.6428	1.4903	0.9218	-0.1174	yes	down	B(i)	-	-	-	-	-	-	-	-	-	-	-	-	410.268	6.4746666666667	M-H	C19H42NO6P	92.6	0	metab_22337	neg_10466	neg	57.5	4.186	0.2657	4.541	0.1652
2,4-Dimethylpimelic acid	0.01052	0.2597	1.6415	1.4594	1.0942	0.1298	yes	up	B(ii)	-	-	-	-	-	-	-	HMDB0059760	Lipids and lipid-like molecules	Fatty Acyls	Fatty acids and conjugates	-	233.10278264657	3.6758833333333	M+FA-H	C9H16O4	0	41.7	metab_15226	neg_2937	neg	46.5	3.718	0.1644	3.398	0.1874
3,4-Methyleneazelaic acid	0.0262	0.3352	1.6401	1.5497	1.1083	0.1483	yes	up	B(ii)	-	-	-	-	-	-	-	HMDB0059744	Lipids and lipid-like molecules	Fatty Acyls	Fatty acids and conjugates	-	257.10267682376	5.4842166666667	M+FA-H	C11H16O4	0	44.1	metab_17010	neg_4758	neg	47.3	3.92	0.1396	3.537	0.3315
Histidylasparagine	0.002229	0.1721	1.6328	1.6047	0.9147	-0.1286	yes	down	B(ii)	-	-	-	-	-	-	-	HMDB0028880	Organic acids and derivatives	Carboxylic acids and derivatives	Amino acids, peptides, and analogues	158691-82-8	304.07993108634	5.5269666666667	M+Cl	C10H15N5O4	0	44.7	metab_24196	neg_12452	neg	46.6	3.443	0.1196	3.764	0.1517
5-Hydroxyvalproic acid	0.005564	0.2177	1.6298	1.4681	1.0866	0.1198	yes	up	B(ii)	C16650	-	-	map00982	Drug metabolism - cytochrome P450	Metabolism	Xenobiotics biodegradation and metabolism	HMDB0013898	Lipids and lipid-like molecules	Fatty Acyls	Fatty acids and conjugates	53660-23-4	219.123	3.9101	M+Hac-H	C8H16O3	0	50.3	metab_15493	neg_3210	neg	48.9	3.904	0.1089	3.593	0.1876
Folic acid	0.01143	0.2656	1.6291	1.6347	1.0993	0.1366	yes	up	B(i)	C00504	Vitamins and cofactors	Vitamins	map01100;map01240;map04976;map04977;map00790;map01523;map00670;map01061	Metabolic pathways;Biosynthesis of cofactors;Bile secretion;Vitamin digestion and absorption;Folate biosynthesis;Antifolate resistance;One carbon pool by folate;Biosynthesis of phenylpropanoids	Metabolism;Metabolism;Organismal Systems;Organismal Systems;Metabolism;Human Diseases;Metabolism;Metabolism	Global and overview maps;Global and overview maps;Digestive system;Digestive system;Metabolism of cofactors and vitamins;Drug resistance: antineoplastic;Metabolism of cofactors and vitamins;Chemical structure transformation maps	HMDB0000121;PW_C000076	Benzenoids	Phenols	Methoxyphenols	59-30-3	440.13191021305	3.8408	M-H	C19H19N7O6	59.2	0	metab_15425	neg_3141	neg	50	4.052	0.1275	3.686	0.2601
6,18,19-Trihydroxytrachyloban-2-one	0.01603	0.2894	1.6258	1.4653	1.0737	0.1026	yes	up	B(i)	-	-	-	-	-	-	-	-	-	-	-	-	333.20457260655	6.3731333333333	M-H	C20H30O4	47.8	0	metab_22581	neg_10729	neg	45.9	4.88	0.1074	4.545	0.2628
Thioguanosine 5'-diphosphate	0.04776	0.3941	1.6226	1.5217	1.0753	0.1048	yes	up	B(ii)	-	-	-	-	-	-	-	HMDB0060874	Organoheterocyclic compounds	Benzazepines	Dibenzazepines	16541-19-8	441.99631543335	0.57866666666667	M+H-H2O	C10H15N5O10P2S	0	57.6	metab_11921	pos_13099	pos	47.1	5.154	0.1466	4.793	0.3643
Sequoyitol	0.01935	0.304	1.6211	1.537	0.9302	-0.1044	yes	down	B(ii)	C03365	-	-	-	-	-	-	HMDB0031449	Organic oxygen compounds	Organooxygen compounds	Alcohols and polyols	523-92-2	236.11257771347	0.71091666666667	M+ACN+H	C7H14O6	0	46.2	metab_737	pos_824	pos	48.1	5.132	0.2889	5.517	0.1777
Niazidin	0.02672	0.3362	1.6167	1.44	1.0782	0.1087	yes	up	B(ii)	-	-	-	-	-	-	-	HMDB0031981	Not Available	Not Available	Not Available	198969-42-5	375.06430137532	5.6279166666667	M+Na-2H	C15H18N2O6S	0	69.8	metab_17142	neg_4894	neg	50.6	4.713	0.1879	4.371	0.2626
3-benzyl-6-(1H-indol-3-ylmethyl)piperazine-2,5-dione	0.04471	0.3849	1.6143	1.6456	0.9169	-0.1251	yes	down	B(i)	-	-	-	-	-	-	-	-	-	-	-	-	334.15460506989	5.9563833333333	M+H	C20H19N3O2	84.1	0	metab_8040	pos_8829	pos	52.7	4.46	0.3811	4.864	0.2033
Dg(15:0/24:6)	0.01235	0.2714	1.61	1.6546	0.9403	-0.0888	yes	down	B(i)	-	-	-	-	-	-	-	-	-	-	-	-	655.52453694084	6.3240666666667	M+H	C42H70O5	71.8	0	metab_5010	pos_5474	pos	47.8	5.388	0.2186	5.73	0.1666
Pc(p-16:0/0:0)	0.04895	0.3958	1.6092	1.4164	0.9438	-0.0834	yes	down	B(i)	-	-	-	-	-	-	-	LMGP01070006	-	-	-	-	502.32604997485	6.56845	M+Na	C24H50NO6P	88.8	0	metab_5390	pos_5907	pos	56.7	6.269	0.3385	6.642	0.2268
Indole-3-acetyl-beta-4-D-glucose	0.02696	0.3376	1.6077	1.5802	1.159	0.2129	yes	up	B(ii)	-	-	-	-	-	-	-	HMDB0304390	Organoheterocyclic compounds	Indoles and derivatives	Indolyl carboxylic acids and derivatives	-	382.11403508772	4.4223833333333	M+FA-H	C16H19NO7	0	49.3	metab_15992	neg_3722	neg	46.1	2.872	0.3693	2.478	0.04641
Glu-Ala-Leu	0.0174	0.2985	1.6046	1.6712	1.124	0.1687	yes	up	B(i)	-	-	-	-	-	-	-	-	-	-	-	-	312.15612067054	4.6846166666667	M-H2O-H	C14H25N3O6	74.6	0	metab_25032	neg_13302	neg	53.4	3.19	0.2047	2.838	0.2237
Calystegine B2	0.02992	0.3474	1.6025	1.5624	0.9123	-0.1325	yes	down	B(ii)	C10851	-	-	-	-	-	-	HMDB0038594	Alkaloids and derivatives	Tropane alkaloids	Not Available	127414-85-1	351.17574649748	0.71091666666667	2M+H	C7H13NO4	0	42.3	metab_11603	pos_12731	pos	46.9	4.315	0.2641	4.73	0.3031
Alpha-Carboxy-delta-decalactone	0.005006	0.21	1.5974	1.412	1.0621	0.0869	yes	up	B(ii)	-	-	-	-	-	-	-	HMDB0030985	Organoheterocyclic compounds	Lactones	Delta valerolactones	-	259.11846909796	4.4759333333333	M+FA-H	C11H18O4	0	40.3	metab_25207	neg_13480	neg	47.1	4.878	0.1292	4.593	0.146
8-(4-sulfophenyl)octanoic Acid	0.004638	0.2076	1.5942	1.4299	1.0697	0.0972	yes	up	B(i)	-	-	-	-	-	-	-	-	-	-	-	-	299.09554628577	5.7504166666667	M-H	C14H20O5S	35.3	0	metab_17257	neg_5013	neg	45	4.375	0.07061	4.09	0.1793
Benzenesulfonamidothiourea	0.0315	0.3532	1.5867	1.4158	0.9128	-0.1317	yes	down	B(ii)	-	-	-	-	-	-	-	HMDB0244954	Benzenoids	Benzene and substituted derivatives	Benzenesulfonamides	-	507.02126893268	1.1993666666667	2M+FA-H	C7H9N3O2S2	0	41.9	metab_13854	neg_1515	neg	40.9	3.6	0.2568	3.944	0.2188
2-Hydroxysebacic acid	0.03044	0.349	1.5863	1.4267	1.0615	0.0861	yes	up	B(i)	-	-	-	-	-	-	-	HMDB0000424	Organic acids and derivatives	Hydroxy acids and derivatives	Medium-chain hydroxy acids and derivatives	103963-71-9	217.10780704215	5.6279166666667	M-H	C10H18O5	98.3	0	metab_24093	neg_12347	neg	58.9	5.802	0.1686	5.466	0.2801
12-Hydroxydodecanoic acid	0.008473	0.2434	1.5839	1.4536	1.0693	0.0967	yes	up	B(ii)	C08317	-	-	-	-	-	-	HMDB0002059	Organic acids and derivatives	Hydroxy acids and derivatives	Medium-chain hydroxy acids and derivatives	505-95-3	275.18601845568	5.8619	M+Hac-H	C12H24O3	0	54.8	metab_23773	neg_12012	neg	50.1	4.875	0.04163	4.559	0.2335
Asp-Asp	0.04832	0.3957	1.5833	1.4335	1.1136	0.1552	yes	up	B(i)	-	-	-	-	-	-	-	HMDB0028749	Organic acids and derivatives	Carboxylic acids and derivatives	Amino acids, peptides, and analogues	-	293.06381985978	3.80855	M+FA-H	C8H12N2O7	66.5	0	metab_15386	neg_3102	neg	50.1	3.715	0.239	3.336	0.3375
3-(2,4-dihydroxy-6-methylphenyl)-5-methoxy-2-methylcyclohexa-2,5-diene-1,4-dione	0.04286	0.3807	1.5815	1.5996	1.135	0.1826	yes	up	B(i)	-	-	-	-	-	-	-	-	-	-	-	-	273.07663725365	5.4471	M-H	C15H14O5	43.7	0	metab_16972	neg_4720	neg	46.9	3.633	0.1548	3.201	0.4289
N-(2-hydroxymethyl-3-chloro-4-hydroxyphenyl)anthranilic acid	0.005327	0.2151	1.5748	1.4281	0.944	-0.0832	yes	down	B(ii)	-	-	-	-	-	-	-	HMDB0060007	Benzenoids	Benzene and substituted derivatives	Benzoic acids and derivatives	-	314.018	0.61355	M+Na-2H	C14H12ClNO4	0	46.2	metab_13097	neg_703	neg	40.7	4.972	0.1186	5.267	0.1655
Apo-14'-zeaxanthinal	0.04975	0.3969	1.5713	1.611	0.9161	-0.1265	yes	down	B(ii)	-	-	-	-	-	-	-	HMDB0302024	Lipids and lipid-like molecules	Prenol lipids	Diterpenoids	-	344.26123736985	6.8128833333333	M+NH4	C22H30O2	0	54.9	metab_5642	pos_6196	pos	46.3	4.529	0.2638	4.944	0.3711
(Z)-9,10,11-trihydroxyoctadec-12-enoic acid	0.01565	0.2884	1.57	1.365	1.0698	0.0974	yes	up	B(i)	-	-	-	-	-	-	-	-	-	-	-	-	331.24741400279	5.9457166666667	M+H	C18H34O5	47.9	0	metab_4323	pos_4714	pos	45.4	4.488	0.06798	4.195	0.2377
2-(Malonylamino)benzoic acid	0.03598	0.3616	1.5695	1.3653	1.0598	0.0838	yes	up	B(ii)	C03147	-	-	-	-	-	-	HMDB0039495	Benzenoids	Benzene and substituted derivatives	Benzoic acids and derivatives	53947-84-5	222.04043811915	2.4271166666667	M-H	C10H9NO5	0	63.6	metab_14336	neg_2023	neg	52	5.634	0.1562	5.316	0.2813
Dihomo-gamma-linolenic acid	0.002523	0.1797	1.5678	1.4317	0.9548	-0.0668	yes	down	B(i)	C03242	-	-	map01100;map00591;map01040	Metabolic pathways;Linoleic acid metabolism;Biosynthesis of unsaturated fatty acids	Metabolism;Metabolism;Metabolism	Global and overview maps;Lipid metabolism;Lipid metabolism	HMDB0002925;HMDB0247333	Lipids and lipid-like molecules	Fatty Acyls	Fatty acids and conjugates	1783-84-2	305.24819326224	6.7239333333333	M-H	C20H34O2	82.2	0	metab_21888	neg_9952	neg	55.4	5.929	0.06494	6.21	0.1598
DG(PGF2alpha/0:0/2:0)	0.03014	0.3474	1.5666	1.4797	1.0798	0.1108	yes	up	B(ii)	-	-	-	-	-	-	-	HMDB0296918	Not Available	Not Available	Not Available	-	493.28057571764	4.2535666666667	M+Na	C25H42O8	0	49.1	metab_9461	pos_10403	pos	46.9	4.912	0.1783	4.549	0.3037
Lys-Lys	0.0178	0.3004	1.5636	1.335	0.9392	-0.0905	yes	down	B(i)	-	-	-	-	-	-	-	HMDB0028956	Organic acids and derivatives	Carboxylic acids and derivatives	Amino acids, peptides, and analogues	13184-13-9	275.20738294137	0.50605	M+H	C12H26N4O3	50.1	0	metab_115	pos_122	pos	47.9	4.432	0.1747	4.719	0.1766
CerP(d17:0/2:0)	0.04049	0.3752	1.5606	1.3867	0.9412	-0.0874	yes	down	B(i)	-	-	-	-	-	-	-	-	-	-	-	-	410.26610841553	6.4569833333333	M+H	C19H40NO6P	47.2	0	metab_7144	pos_7830	pos	48.1	5.542	0.3162	5.888	0.1732
Dopamine quinone	0.02482	0.3311	1.558	1.3866	1.0909	0.1255	yes	up	B(ii)	C17755	-	-	map05012;map00965	Parkinson disease;Betalain biosynthesis	Human Diseases;Metabolism	Neurodegenerative disease;Biosynthesis of other secondary metabolites	HMDB0012219	Organic oxygen compounds	Organooxygen compounds	Carbonyl compounds	50673-96-6	196.06124292077	3.4404833333333	M+FA-H	C8H9NO2	0	42.2	metab_26377	neg_14670	neg	47.5	3.865	0.2733	3.543	0.1214
4-(Hydroxymethyl)-3-(1-hydroxy-5-methylhexyl)oxolan-2-one	0.001635	0.1651	1.5505	1.5411	1.0619	0.0866	yes	up	B(i)	-	-	-	-	-	-	-	-	-	-	-	-	253.14069788275	6.1212333333333	M+Na	C12H22O4	36.1	0	metab_7700	pos_8461	pos	44.5	4.806	0.1428	4.526	0.07232
(+/-)-JWH 018 N-(4-hydroxypentyl) metabolite-d5	0.03593	0.3614	1.5496	1.454	0.9201	-0.1201	yes	down	B(i)	-	-	-	-	-	-	-	-	-	-	-	-	363.21358200029	6.3347	M+H	C24H18D5NO2	96.9	0	metab_7358	pos_8069	pos	54.6	4.24	0.3456	4.608	0.1366
Scolymoside	0.03893	0.37	1.5478	1.5467	1.0829	0.1149	yes	up	B(ii)	C12630	-	-	map00944	Flavone and flavonol biosynthesis	Metabolism	Biosynthesis of other secondary metabolites	HMDB0005799	Phenylpropanoids and polyketides	Tannins	Hydrolyzable tannins	25694-72-8	559.15013396112	1.9554666666667	M+H-2H2O	C27H30O15	0	65.9	metab_10968	pos_12032	pos	48.8	5.576	0.2874	5.149	0.3338
HexCer(18:0_3O/14:0_(2OH))	0.00413	0.2045	1.5393	1.4038	0.9496	-0.0747	yes	down	B(i)	-	-	-	-	-	-	-	-	-	-	-	-	750.53748120136	7.04875	M+FA-H	C38H75NO10	78	0	metab_21362	neg_9391	neg	53.7	5.158	0.124	5.432	0.1325
Cer(18:1_3O/17:0_(2OH))	0.03333	0.3576	1.5386	1.4197	1.0719	0.1002	yes	up	B(i)	-	-	-	-	-	-	-	-	-	-	-	-	628.51532720419	7.2883333333333	M+FA-H	C35H69NO5	85.4	0	metab_21096	neg_9110	neg	54.3	4.651	0.1141	4.339	0.2879
Pseudojujubogenin	0.01243	0.2714	1.5298	1.362	1.0524	0.0736	yes	up	B(ii)	-	-	-	-	-	-	-	HMDB0256893	Lipids and lipid-like molecules	Prenol lipids	Triterpenoids	-	531.36812349957	6.8145166666667	M+Hac-H	C30H48O4	0	42.1	metab_19556	neg_7489	neg	46.6	5.789	0.1659	5.501	0.1622
6-hydroxymethyl-7,8-dihydropterin	0.0489	0.3958	1.5295	1.4022	1.0752	0.1046	yes	up	B(ii)	C01300	-	-	map01100;map00790;map01240	Metabolic pathways;Folate biosynthesis;Biosynthesis of cofactors	Metabolism;Metabolism;Metabolism	Global and overview maps;Metabolism of cofactors and vitamins;Global and overview maps	HMDB0304227	Organoheterocyclic compounds	Pteridines and derivatives	Pterins and derivatives	-	213.10939993827	4.31785	M+NH4	C7H9N5O2	0	47.4	metab_9390	pos_10326	pos	48.4	4.919	0.2255	4.575	0.3004
N-Lactoylvaline	0.0008573	0.1568	1.5295	1.5416	0.9346	-0.0975	yes	down	B(ii)	-	-	-	-	-	-	-	HMDB0062181	Organic acids and derivatives	Carboxylic acids and derivatives	Amino acids, peptides, and analogues	21753-44-6	188.09258099548	4.39045	M-H	C8H15NO4	0	40.2	metab_15960	neg_3689	neg	47	3.903	0.08956	4.176	0.1111
Methyl 2,3-dihydro-3,5-dihydroxy-2-oxo-3-indoleacetic acid	0.0003229	0.1129	1.5266	1.4153	0.943	-0.0847	yes	down	B(ii)	-	-	-	-	-	-	-	HMDB0038942	Organoheterocyclic compounds	Indoles and derivatives	Indolyl carboxylic acids and derivatives	57061-18-4	258.03791672956	3.9849333333333	M+Na-2H	C11H11NO5	0	44.9	metab_25675	neg_13957	neg	47.5	4.149	0.06597	4.4	0.09389
Dehydrozingerone	0.04571	0.389	1.5259	1.4465	1.0933	0.1287	yes	up	B(ii)	C17840	-	-	-	-	-	-	HMDB0032591	Phenylpropanoids and polyketides	Cinnamic acids and derivatives	Hydroxycinnamic acids and derivatives	1080-12-2	237.07629280152	5.2500166666667	M+FA-H	C11H12O3	0	48.4	metab_24447	neg_12704	neg	48.6	4.149	0.3439	3.795	0.1625
Pretyrosine	0.004353	0.207	1.5217	1.4614	0.9298	-0.105	yes	down	B(ii)	C00826	-	-	map01100;map00400;map01110;map01230	Metabolic pathways;Phenylalanine, tyrosine and tryptophan biosynthesis;Biosynthesis of secondary metabolites;Biosynthesis of amino acids	Metabolism;Metabolism;Metabolism;Metabolism	Global and overview maps;Amino acid metabolism;Global and overview maps;Global and overview maps	HMDB0304809	Organic acids and derivatives	Carboxylic acids and derivatives	Amino acids, peptides, and analogues	53078-86-7	192.06532091524	3.9912333333333	M+H-2H2O	C10H13NO5	0	58.8	metab_2659	pos_2883	pos	49.2	3.986	0.1591	4.287	0.123
Fructosylamine	0.02835	0.3416	1.5207	1.3468	0.9397	-0.0897	yes	down	B(ii)	-	-	-	-	-	-	-	HMDB0252497	Organic oxygen compounds	Organooxygen compounds	Carbohydrates and carbohydrate conjugates	-	214.048	1.6631666666667	M+Cl	C6H13NO5	0	58.2	metab_14076	neg_1742	neg	50	4.849	0.2642	5.16	0.1361
Galantamine	0.0476	0.394	1.5178	1.5089	0.9344	-0.0979	yes	down	B(ii)	C08526	-	-	map00950;map01110;map01063	Isoquinoline alkaloid biosynthesis;Biosynthesis of secondary metabolites;Biosynthesis of alkaloids derived from shikimate pathway	Metabolism;Metabolism;Metabolism	Biosynthesis of other secondary metabolites;Global and overview maps;Chemical structure transformation maps	HMDB0014812	Alkaloids and derivatives	Amaryllidaceae alkaloids	Galanthamine-type amaryllidaceae alkaloids	357-70-0	342.165	0.69498333333333	M+CH3OH+Na	C17H21NO3	0	45.2	metab_728	pos_814	pos	44.6	5	0.3157	5.351	0.214
2-Propylglutaric Acid	0.01654	0.2929	1.5165	1.3497	1.0768	0.1068	yes	up	B(i)	C16658	-	-	map00982	Drug metabolism - cytochrome P450	Metabolism	Xenobiotics biodegradation and metabolism	HMDB0060684;PW_C040548	Lipids and lipid-like molecules	Fatty Acyls	Fatty acids and conjugates	32806-62-5	233.10273573993	3.9688666666667	M+Hac-H	C8H14O4	57.4	0	metab_15552	neg_3269	neg	50.3	4.079	0.1603	3.788	0.189
9-(2-Aminopurin-9-yl)purin-2-amine	0.03018	0.3474	1.512	1.3487	1.0626	0.0876	yes	up	B(ii)	-	-	-	-	-	-	-	HMDB0260431	Organoheterocyclic compounds	Imidazopyrimidines	Purines and purine derivatives	-	267.08706300848	5.02565	M-H	C10H8N10	0	40.3	metab_16543	neg_4281	neg	46.7	5.178	0.1892	4.873	0.2282
4alpha-carboxy-4beta-methyl-5alpha-cholesta-8,24-dien-3beta-ol	0.001585	0.1645	1.5076	1.362	0.9523	-0.0705	yes	down	B(ii)	C15808	-	-	map01100;map01110;map00100	Metabolic pathways;Biosynthesis of secondary metabolites;Steroid biosynthesis	Metabolism;Metabolism;Metabolism	Global and overview maps;Global and overview maps;Lipid metabolism	HMDB0062383	Lipids and lipid-like molecules	Prenol lipids	Triterpenoids	-	441.33704227543	7.00085	M-H	C29H46O3	0	69.3	metab_21462	neg_9496	neg	51.9	4.952	0.1115	5.2	0.08742
Cer(16:0_2O/16:2)	0.001963	0.1721	1.5068	1.4063	0.9458	-0.0803	yes	down	B(i)	-	-	-	-	-	-	-	-	-	-	-	-	552.46292094764	7.19785	M+FA-H	C32H61NO3	69.2	0	metab_21198	neg_9220	neg	51.3	4.646	0.09687	4.912	0.1232
CerP(15:1_2O/10:0)	0.01152	0.2664	1.5061	1.3288	0.9546	-0.0671	yes	down	B(i)	-	-	-	-	-	-	-	-	-	-	-	-	492.34424573197	6.7487666666667	M+H	C25H50NO6P	48.1	0	metab_5594	pos_6143	pos	47.6	5.695	0.1668	5.966	0.1346
Lpe(o-18:1)	0.04062	0.3752	1.5059	1.3187	0.9514	-0.0719	yes	down	B(i)	-	-	-	-	-	-	-	-	-	-	-	-	929.63513734943	6.7505833333333	2M-H	C23H48NO6P	94.8	0	metab_19469	neg_7389	neg	53.5	6.148	0.3045	6.462	0.1201
(22R)-Budesonide	0.03475	0.3599	1.4934	1.447	0.926	-0.1109	yes	down	B(ii)	-	-	-	-	-	-	-	HMDB0242500	Lipids and lipid-like molecules	Steroids and steroid derivatives	Hydroxysteroids	-	429.22559563032	6.3145166666667	M-H	C25H34O6	0	65.1	metab_22701	neg_10867	neg	48.1	4.444	0.2844	4.799	0.2133
N-Docosahexaenoyl Threonine	0.0147	0.2827	1.4894	1.3202	1.0524	0.0737	yes	up	B(ii)	-	-	-	-	-	-	-	HMDB0242022	Not Available	Not Available	Not Available	-	484.30090165189	5.8760333333333	M+CH3OH+Na	C26H39NO4	0	73.1	metab_4219	pos_4601	pos	50.3	5.542	0.1478	5.266	0.1754
1-Deoxy-1-morpholino-D-fructose	0.01385	0.2805	1.4887	1.5506	0.9216	-0.1178	yes	down	B(ii)	-	-	-	-	-	-	-	HMDB0243858	Organoheterocyclic compounds	Oxazinanes	Morpholines	-	270.09562695402	5.38875	M+Na-2H	C10H19NO6	0	46.4	metab_16923	neg_4670	neg	48.1	3.76	0.1723	4.08	0.1984
3-Methylsuberic acid	0.01815	0.3025	1.4876	1.3438	1.0698	0.0973	yes	up	B(ii)	-	-	-	-	-	-	-	HMDB0059783	Lipids and lipid-like molecules	Fatty Acyls	Fatty acids and conjugates	-	233.10279679769	3.5686166666667	M+FA-H	C9H16O4	0	41.4	metab_26210	neg_14502	neg	47.6	4.475	0.1873	4.183	0.1703
L-ornithine	0.02324	0.3243	1.4834	1.3222	0.9425	-0.0854	yes	down	B(i)	C00077	Peptides	Amino acids	map01100;map00220;map00997;map02010;map01210;map00330;map00470;map00998;map00480;map01230;map01110;map04148;map01064;map01060	Metabolic pathways;Arginine biosynthesis;Biosynthesis of various other secondary metabolites;ABC transporters;2-Oxocarboxylic acid metabolism;Arginine and proline metabolism;D-Amino acid metabolism;Biosynthesis of various antibiotics;Glutathione metabolism;Biosynthesis of amino acids;Biosynthesis of secondary metabolites;Efferocytosis;Biosynthesis of alkaloids derived from ornithine, lysine and n…	Metabolism;Metabolism;Metabolism;Environmental Information Processing;Metabolism;Metabolism;Metabolism;Metabolism;Metabolism;Metabolism;Metabolism;Cellular Processes;Metabolism;Metabolism	Global and overview maps;Amino acid metabolism;Biosynthesis of other secondary metabolites;Membrane transport;Global and overview maps;Amino acid metabolism;Metabolism of other amino acids;Biosynthesis of other secondary metabolites;Metabolism of other amino acids;Global and overview maps;Global and overview maps;Transport and catabolism;Chemical structure transformation maps;Chemical structure t…	HMDB0000214	Organic acids and derivatives	Carboxylic acids and derivatives	Amino acids, peptides, and analogues	70-26-8	133.09694905856	0.51138333333333	M+H	C5H12N2O2	98.7	0	metab_12214	pos_13423	pos	58.8	4.77	0.2235	5.061	0.146
Fahfa(18:0/20:0)	0.01493	0.2835	1.4802	1.3036	0.9485	-0.0762	yes	down	B(i)	-	-	-	-	-	-	-	-	-	-	-	-	593.55047637545	7.00085	M-H	C38H74O4	41.5	0	metab_21458	neg_9492	neg	46.2	4.957	0.103	5.226	0.1994
Sulfoacetic acid	0.0001998	0.1051	1.479	1.3547	1.053	0.0746	yes	up	B(ii)	C14179	-	-	map00430	Taurine and hypotaurine metabolism	Metabolism	Metabolism of other amino acids	HMDB0258590	Organic acids and derivatives	Organic sulfonic acids and derivatives	Organosulfonic acids and derivatives	123-43-3	138.97046194764	0.63485	M-H	C2H4O5S	0	72.6	metab_13135	neg_746	neg	52.5	4.467	0.06879	4.242	0.06778
Aleuretic acid	0.01838	0.3025	1.4706	1.3607	1.0643	0.09	yes	up	B(i)	-	-	-	-	-	-	-	-	-	-	-	-	303.217	5.9845666666667	M-H	C16H32O5	70.1	0	metab_23444	neg_11669	neg	52.3	4.963	0.05575	4.663	0.2547
Alpha-Bisabolol oxide B	0.0193	0.304	1.4704	1.2473	1.0533	0.075	yes	up	B(ii)	C16774	-	-	-	-	-	-	HMDB0038197	Organoheterocyclic compounds	Tetrahydrofurans	Not Available	26184-88-3	283.19109385428	6.2772833333333	M+FA-H	C15H26O2	0	75.5	metab_22791	neg_10962	neg	53.7	4.976	0.06963	4.724	0.2103
GRK2 Inhibitor	0.01118	0.2633	1.4651	1.403	1.0781	0.1085	yes	up	B(ii)	-	-	-	-	-	-	-	HMDB0260320	Organoheterocyclic compounds	Furans	Furoic acid and derivatives	-	244.02581688753	3.5579666666667	M-H2O-H	C12H9NO6	0	48.7	metab_15021	neg_2725	neg	47.4	3.935	0.06881	3.65	0.2146
6-hydroxyangolensic acid methyl ester	0.02025	0.3082	1.4651	1.3322	1.0593	0.0831	yes	up	B(i)	-	-	-	-	-	-	-	-	-	-	-	-	550.24525938827	6.1531666666667	M+ACN+Na	C27H34O8	58.6	0	metab_4739	pos_5171	pos	45.3	5.107	0.1728	4.821	0.1859
2-((3,5-Dihydroxyphenyl)amino)acetic acid	0.002878	0.1872	1.464	1.3164	1.051	0.0718	yes	up	B(ii)	-	-	-	-	-	-	-	HMDB0244908	Organic acids and derivatives	Carboxylic acids and derivatives	Amino acids, peptides, and analogues	-	184.06034539241	1.9501666666667	M+H	C8H9NO4	0	74.2	metab_11086	pos_12170	pos	53.8	4.925	0.0842	4.686	0.1235
Neomycin	0.03337	0.3576	1.4638	1.4523	0.9394	-0.0903	yes	down	B(ii)	C01737	Antibiotics	Aminoglycosides	map01110;map00524	Biosynthesis of secondary metabolites;Neomycin, kanamycin and gentamicin biosynthesis	Metabolism;Metabolism	Global and overview maps;Biosynthesis of other secondary metabolites	HMDB0015129	Organic oxygen compounds	Organooxygen compounds	Carbohydrates and carbohydrate conjugates	1404-04-2;119-04-0	615.31429274662	5.8334166666667	M+H	C23H46N6O13	0	53.3	metab_12426	pos_9037	pos	47.5	5.576	0.2673	5.936	0.2373
6-O-Oleuropeoylsucrose	0.04145	0.3781	1.4619	1.3559	0.9362	-0.0952	yes	down	B(ii)	-	-	-	-	-	-	-	HMDB0038117	Lipids and lipid-like molecules	Saccharolipids	Not Available	17651-05-7	529.188	0.65083333333333	M+Na-2H	C22H36O13	0	56.9	metab_13200	neg_819	neg	47.8	4.737	0.234	5.06	0.2442
Butanoic acid, 2,3-dihydroxypropyl ester	0.04303	0.3808	1.4596	1.2828	1.0982	0.1352	yes	up	B(ii)	-	-	-	-	-	-	-	HMDB0243949	Lipids and lipid-like molecules	Glycerolipids	Monoradylglycerols	-	161.08169767374	3.2161166666667	M-H	C7H14O4	0	48.7	metab_26648	neg_14945	neg	47.8	3.298	0.2871	3.003	0.1227
5-Hydroxyindoleacetaldehyde	0.02733	0.3379	1.4565	1.3609	1.0678	0.0946	yes	up	B(ii)	C05634	-	-	map01100;map00380	Metabolic pathways;Tryptophan metabolism	Metabolism;Metabolism	Global and overview maps;Amino acid metabolism	HMDB0004073	Organoheterocyclic compounds	Indoles and derivatives	Hydroxyindoles	1892-21-3	220.06118729724	5.1110166666667	M+FA-H	C10H9NO2	0	69.6	metab_24566	neg_12824	neg	53.1	4.647	0.1306	4.352	0.2475
Tridecanoic acid	0.03923	0.371	1.4548	1.3844	0.9041	-0.1455	yes	down	B(ii)	C17076	-	-	-	-	-	-	HMDB0000910	Lipids and lipid-like molecules	Fatty Acyls	Fatty acids and conjugates	638-53-9	232.22682374728	6.0044	M+NH4	C13H26O2	0	40.2	metab_4430	pos_4826	pos	45.4	3.129	0.1197	3.461	0.3211
Methyl 7-epi-12-hydroxyjasmonate glucoside	0.02593	0.3352	1.4487	1.2751	1.0724	0.1008	yes	up	B(ii)	-	-	-	-	-	-	-	HMDB0031763	Lipids and lipid-like molecules	Fatty Acyls	Fatty acyl glycosides	142465-56-3	423.16098736519	5.6651833333333	M+Na-2H	C19H30O9	0	41.8	metab_24051	neg_12303	neg	45.4	4.046	0.1127	3.773	0.2299
3,4,5-Trimethoxycinnamic acid	0.0088	0.2461	1.4468	1.3122	1.0626	0.0875	yes	up	B(i)	-	-	-	-	-	-	-	HMDB0002511	Phenylpropanoids and polyketides	Cinnamic acids and derivatives	Hydroxycinnamic acids and derivatives	90-50-6	239.08862674335	4.4462	M+H	C12H14O5	71.5	0	metab_3102	pos_3361	pos	49.6	4.348	0.1307	4.092	0.1425
CerP(15:1_2O/12:0)	0.01985	0.3058	1.4448	1.2823	0.957	-0.0634	yes	down	B(i)	-	-	-	-	-	-	-	-	-	-	-	-	520.37532921166	6.9139666666667	M+H	C27H54NO6P	46.1	0	metab_5745	pos_6304	pos	46.6	5.857	0.1772	6.12	0.1509
De-O-methylsimmondsin	0.005425	0.2163	1.4437	1.3047	0.9545	-0.0672	yes	down	B(ii)	-	-	-	-	-	-	-	HMDB0041208	Organic oxygen compounds	Organooxygen compounds	Carbohydrates and carbohydrate conjugates	135105-75-8	403.17055515933	0.72151666666667	M+ACN+H	C15H23NO9	0	60.5	metab_750	pos_839	pos	50.3	5.158	0.1338	5.404	0.1055
Lycoperodine i	0.02173	0.3162	1.436	1.2957	1.0619	0.0867	yes	up	B(i)	-	-	-	-	-	-	-	-	-	-	-	-	217.09698601726	4.2108666666667	M+H	C12H12N2O2	96.7	0	metab_9514	pos_10457	pos	58.2	4.749	0.1658	4.472	0.1879
Methyl (10E,12Z)-9-oxooctadeca-10,12-dienoate	0.03751	0.3663	1.426	1.3056	0.9458	-0.0804	yes	down	B(i)	-	-	-	-	-	-	-	-	-	-	-	-	309.24197997178	6.48345	M+H	C19H32O3	84.5	0	metab_5268	pos_5769	pos	55.1	5.268	0.2297	5.57	0.2053
Daidzein 7-O-glucuronide	0.02526	0.3332	1.4236	1.2148	1.0619	0.0866	yes	up	B(ii)	-	-	-	-	-	-	-	HMDB0041718	Phenylpropanoids and polyketides	Isoflavonoids	Isoflavonoid O-glycosides	-	429.07981605644	4.7965333333333	M-H	C21H18O10	0	41.6	metab_24918	neg_13186	neg	44.9	4.274	0.1336	4.025	0.1893
5,6-Dihydro-5-azacytidine	0.03355	0.3578	1.4228	1.3849	1.0598	0.0838	yes	up	B(ii)	-	-	-	-	-	-	-	HMDB0246860	Organic oxygen compounds	Organooxygen compounds	Carbohydrates and carbohydrate conjugates	-	269.08779236024	1.9501666666667	M+Na	C8H14N4O5	0	40.9	metab_11052	pos_12129	pos	45.9	5.954	0.2214	5.618	0.2499
Tuftsin	0.0299	0.3473	1.4214	1.1849	1.0532	0.0748	yes	up	B(ii)	-	-	-	-	-	-	-	HMDB0005770	Organic acids and derivatives	Carboxylic acids and derivatives	Amino acids, peptides, and analogues	112592-90-2	501.31714321484	5.9777333333333	M+H	C21H40N8O6	0	80.3	metab_8000	pos_8784	pos	52.1	4.751	0.1616	4.511	0.1666
3,4-Dimethyl-5-pentyl-2-furantridecanoic acid	0.03237	0.3535	1.4206	1.3582	0.945	-0.0816	yes	down	B(ii)	-	-	-	-	-	-	-	HMDB0061649	Lipids and lipid-like molecules	Fatty Acyls	Fatty acids and conjugates	57818-43-6	377.30549994562	6.8412	M-H	C24H42O3	0	44.6	metab_21693	neg_9746	neg	47.6	5.499	0.2341	5.819	0.2118
Ser-Thr-Thr-Ala-Val	0.03779	0.3669	1.4157	1.347	0.9391	-0.0907	yes	down	B(i)	-	-	-	-	-	-	-	-	-	-	-	-	476.23178567973	5.8938166666667	M-H	C19H35N5O9	58.2	0	metab_17552	neg_5322	neg	47.8	4.407	0.1629	4.693	0.2438
Pro-Asp	0.03145	0.3532	1.4135	1.3366	1.0578	0.081	yes	up	B(i)	-	-	-	-	-	-	-	HMDB0029013	Organic acids and derivatives	Carboxylic acids and derivatives	Amino acids, peptides, and analogues	-	231.09727585504	1.00375	M+H	C9H14N2O5	45.8	0	metab_11440	pos_12547	pos	48.1	5.458	0.1925	5.16	0.2204
Taurine aspartate	0.01669	0.2937	1.4135	1.3332	1.0659	0.0921	yes	up	B(ii)	-	-	-	-	-	-	-	HMDB0258737	Organic acids and derivatives	Carboxylic acids and derivatives	Amino acids, peptides, and analogues	-	288.99142047957	2.0962666666667	M+Cl	C6H10N2O7S	0	41.9	metab_14288	neg_1972	neg	45.6	4.593	0.1605	4.309	0.182
Ovalicin	0.02189	0.3165	1.4116	1.3861	0.9508	-0.0729	yes	down	B(ii)	C09674	-	-	-	-	-	-	HMDB0038120	Organic oxygen compounds	Organooxygen compounds	Alcohols and polyols	19683-98-8	591.31806829381	5.8353666666667	2M-H	C16H24O5	0	40.6	metab_17412	neg_5174	neg	44.2	5.927	0.2041	6.234	0.1885
Tranexamic Acid	0.01663	0.2933	1.4103	1.4546	0.9373	-0.0934	yes	down	B(ii)	C12535	-	-	-	-	-	-	HMDB0014447	Organic acids and derivatives	Carboxylic acids and derivatives	Amino acids, peptides, and analogues	1197-18-8	202.10820920695	5.38875	M+FA-H	C8H15NO2	0	49.7	metab_24312	neg_12569	neg	49.3	4.323	0.1673	4.612	0.1813
Maleylacetoacetic acid	0.006011	0.2228	1.4099	1.2928	1.0654	0.0914	yes	up	B(ii)	C01036	-	-	map01100;map01120;map00350;map00643	Metabolic pathways;Microbial metabolism in diverse environments;Tyrosine metabolism;Styrene degradation	Metabolism;Metabolism;Metabolism;Metabolism	Global and overview maps;Global and overview maps;Amino acid metabolism;Xenobiotics biodegradation and metabolism	HMDB0002052	Organic acids and derivatives	Keto acids and derivatives	Medium-chain keto acids and derivatives	5698-52-2	221.00644505104	3.42985	M+Na-2H	C8H8O6	0	44.2	metab_14863	neg_2565	neg	47.2	3.959	0.06271	3.716	0.1594
5-(4-Carboxybutylperoxy)pentanoic acid	0.01663	0.2933	1.4079	1.277	1.0624	0.0874	yes	up	B(ii)	-	-	-	-	-	-	-	HMDB0260291	Organic acids and derivatives	Carboxylic acids and derivatives	Dicarboxylic acids and derivatives	-	215.09226920216	4.4492333333333	M-H2O-H	C10H18O6	0	46.1	metab_25227	neg_13500	neg	47.9	4.424	0.1288	4.164	0.1797
2,4-Quinolinediol	0.0007756	0.1565	1.4063	1.2623	1.0418	0.0591	yes	up	B(i)	C16716	-	-	map00996;map01063	Biosynthesis of various alkaloids;Biosynthesis of alkaloids derived from shikimate pathway	Metabolism;Metabolism	Biosynthesis of other secondary metabolites;Chemical structure transformation maps	HMDB0245468	Organoheterocyclic compounds	Quinolines and derivatives	Quinolones and derivatives	-	206.04557952308	3.4563833333333	M+FA-H	C9H7NO2	62.5	0	metab_14893	neg_2595	neg	50.6	5.035	0.05955	4.833	0.08525
8-Hydroxy-5,6-octadienoic acid	0.03686	0.3646	1.4035	1.2853	1.0679	0.0947	yes	up	B(ii)	-	-	-	-	-	-	-	HMDB0031101	Organic acids and derivatives	Hydroxy acids and derivatives	Medium-chain hydroxy acids and derivatives	-	215.09221858866	5.4046666666667	M+Hac-H	C8H12O3	0	42.8	metab_16942	neg_4689	neg	47.7	4.531	0.2068	4.243	0.2076
Cer[ns](d32:1)	0.007199	0.2338	1.4031	1.3	0.9545	-0.0672	yes	down	B(i)	-	-	-	-	-	-	-	-	-	-	-	-	554.47837327641	7.4588666666667	M+FA-H	C32H63NO3	73.7	0	metab_20374	neg_8351	neg	53.4	5.241	0.0946	5.491	0.1551
3-hydroxy-4-methyl-2-(2-methylpropanoyloxy)pentanoic acid	0.002369	0.1753	1.4007	1.2572	1.0553	0.0777	yes	up	B(i)	-	-	-	-	-	-	-	-	-	-	-	-	217.10779181233	3.9101	M-H	C10H18O5	42.1	0	metab_25758	neg_14041	neg	46.7	4.119	0.08178	3.903	0.102
Hymenoxon	0.002812	0.1872	1.3983	1.2768	1.0565	0.0794	yes	up	B(ii)	C09482	-	-	-	-	-	-	HMDB0253305	Organoheterocyclic compounds	Oxanes	Not Available	57377-32-9	281.13909068393	5.4895333333333	M-H	C15H22O5	0	43.4	metab_17012	neg_4760	neg	46.9	4.148	0.09436	3.926	0.1012
Methyl ricinoleate	0.01341	0.278	1.3956	1.4202	0.9449	-0.0818	yes	down	B(i)	-	-	-	-	-	-	-	-	-	-	-	-	295.26286544319	1.8595333333333	M+H-H2O	C19H36O3	82.5	0	metab_11187	pos_12281	pos	54.5	4.851	0.1436	5.134	0.1822
5,6-dihydroxytetradecanedioic acid	0.00519	0.2123	1.3927	1.255	1.043	0.0607	yes	up	B(i)	-	-	-	-	-	-	-	-	-	-	-	-	289.16529527726	5.8300666666667	M-H	C14H26O6	83.6	0	metab_23847	neg_12092	neg	55.4	5.439	0.1069	5.215	0.1113
Methyl linoleate	0.01534	0.2866	1.3908	1.4023	0.9463	-0.0796	yes	down	B(i)	-	-	-	-	-	-	-	HMDB0034381	Lipids and lipid-like molecules	Fatty Acyls	Lineolic acids and derivatives	112-63-0	295.26277785421	0.298	M+H	C19H34O2	90.9	0	metab_12316	pos_13527	pos	56.1	4.954	0.1389	5.235	0.1915
6-Epi-7-isocucurbic acid glucoside	0.005751	0.2178	1.3899	1.2275	1.0488	0.0688	yes	up	B(ii)	-	-	-	-	-	-	-	HMDB0029782	Lipids and lipid-like molecules	Fatty Acyls	Fatty acyl glycosides	176486-13-8	373.18653118069	5.9739666666667	M-H	C18H30O8	0	43.7	metab_17759	neg_5540	neg	45.5	4.684	0.1095	4.466	0.1072
2-(1-hydroxyethyl)-4-(2-hydroxypropyl)-2h-furan-5-one	0.04416	0.3842	1.3884	1.2638	1.0789	0.1095	yes	up	B(i)	-	-	-	-	-	-	-	-	-	-	-	-	241.10510530147	3.5204833333333	M+CH3OH+Na	C9H14O4	46.2	0	metab_2155	pos_2330	pos	47.5	3.995	0.1949	3.703	0.2428
Choldienic acid	0.03859	0.369	1.3875	1.2638	1.0459	0.0648	yes	up	B(i)	-	-	-	-	-	-	-	-	-	-	-	-	373.27306212383	6.34005	M+H	C24H36O3	88.6	0	metab_7350	pos_8059	pos	56.3	6.397	0.2005	6.116	0.2089
13,16,19-Docosatrienoic acid	0.006145	0.2231	1.3864	1.2257	0.9652	-0.0512	yes	down	B(ii)	C16534	-	-	-	-	-	-	HMDB0244522	Lipids and lipid-like molecules	Fatty Acyls	Fatty acids and conjugates	-	355.264	6.6922	M+Na-2H	C22H38O2	0	52.7	metab_21966	neg_10044	neg	48.6	6.066	0.08317	6.285	0.131
Bufadienolide	0.04998	0.3972	1.386	1.215	1.0493	0.0694	yes	up	B(ii)	C16921	-	-	-	-	-	-	HMDB0249427	Lipids and lipid-like molecules	Steroids and steroid derivatives	Steroid lactones	29565-35-3	355.26212794956	6.1531666666667	M+H	C24H34O2	0	43.7	metab_7638	pos_8389	pos	46.1	5.894	0.1899	5.617	0.237
Glutarate semialdehyde	0.006459	0.2231	1.3853	1.2383	1.0501	0.0705	yes	up	B(ii)	C03273	-	-	map01100;map00310;map01120	Metabolic pathways;Lysine degradation;Microbial metabolism in diverse environments	Metabolism;Metabolism;Metabolism	Global and overview maps;Amino acid metabolism;Global and overview maps	HMDB0012233	Lipids and lipid-like molecules	Fatty Acyls	Fatty acids and conjugates	5746/2/1;5746-02-1	231.08709270829	3.8031833333333	2M-H	C5H8O3	0	42.9	metab_25867	neg_14151	neg	47.6	4.635	0.1028	4.414	0.1203
Pc(o-18:0/0:0)	0.03447	0.3589	1.3819	1.2088	0.9588	-0.0608	yes	down	B(i)	C04317	-	-	map00565;map01100	Ether lipid metabolism;Metabolic pathways	Metabolism;Metabolism	Lipid metabolism;Global and overview maps	LMGP01060014	-	-	-	-	532.373	6.82875	M+Na	C26H56NO6P	91.3	0	metab_5672	pos_6228	pos	56	5.858	0.2382	6.11	0.0826
Moracin L	0.003147	0.1912	1.3808	1.2445	1.0457	0.0644	yes	up	B(ii)	-	-	-	-	-	-	-	HMDB0041297	Organic acids and derivatives	Organic carbonic acids and derivatives	Organic carbonic acids	73338-91-7	369.09533639296	5.6066666666667	M+FA-H	C19H16O5	0	40.5	metab_17126	neg_4877	neg	44.8	4.533	0.09226	4.335	0.08577
Ethyl diethanolamine	0.0003276	0.1129	1.3801	1.3334	0.9681	-0.0467	yes	down	B(i)	-	-	-	-	-	-	-	-	-	-	-	-	134.11733874039	0.62626666666667	M+H	C6H15NO2	46.6	0	metab_11830	pos_13000	pos	47.5	6.624	0.06178	6.842	0.07856
Avenalumin III	0.03812	0.3671	1.3702	1.3538	0.9184	-0.1228	yes	down	B(ii)	-	-	-	-	-	-	-	HMDB0038956	Organoheterocyclic compounds	Benzoxazines	Not Available	78214-15-0	312.06411669039	4.1347666666667	M+Na-2H	C18H13NO3	0	42.4	metab_15721	neg_3443	neg	45.9	3.522	0.1507	3.835	0.2841
(E)-Casimiroedine	0.0373	0.3655	1.3681	1.2728	0.9331	-0.0998	yes	down	B(ii)	C10577	-	-	-	-	-	-	HMDB0030274	Organic oxygen compounds	Organooxygen compounds	Carbohydrates and carbohydrate conjugates	5853-02-01	462.18785286164	5.5800833333333	M+FA-H	C21H27N3O6	0	40.1	metab_17095	neg_4844	neg	43.3	3.684	0.1757	3.948	0.2042
Isovalerylglutamic acid	0.03288	0.3565	1.3679	1.2613	1.0642	0.0898	yes	up	B(ii)	-	-	-	-	-	-	-	HMDB0000726	Organic acids and derivatives	Carboxylic acids and derivatives	Amino acids, peptides, and analogues	80154-63-8	230.10313092261	4.4599166666667	M-H	C10H17NO5	0	56.8	metab_25219	neg_13492	neg	50.3	4.592	0.2252	4.315	0.1571
Glu-Asn	0.007975	0.241	1.3671	1.341	1.0565	0.0793	yes	up	B(ii)	-	-	-	-	-	-	-	HMDB0028814	Organic acids and derivatives	Carboxylic acids and derivatives	Amino acids, peptides, and analogues	36314-37-1	244.09227356495	0.97196666666667	M+H-H2O	C9H15N3O6	0	52.6	metab_826	pos_921	pos	48.7	4.86	0.1209	4.6	0.1505
Pe(p-16:0/0:0)	0.02603	0.3352	1.3669	1.2262	0.967	-0.0484	yes	down	B(i)	-	-	-	-	-	-	-	LMGP02070001	-	-	-	-	438.29731872057	6.5949666666667	M+H	C21H44NO6P	59	0	metab_6958	pos_7617	pos	51.2	7.357	0.226	7.608	0.06651
4-Hydroxycyclohexylcarboxylic acid	0.03197	0.3535	1.3642	1.2161	1.0547	0.0768	yes	up	B(ii)	-	-	-	-	-	-	-	HMDB0001988	Organic oxygen compounds	Organooxygen compounds	Alcohols and polyols	17419-81-7	189.07659314748	3.5043	M+FA-H	C7H12O3	0	56.5	metab_14957	neg_2661	neg	50.8	4.956	0.134	4.699	0.2134
2-Amino-9-[(2R,4S,5R)-5-(hydroperoxymethyl)-4-hydroxyoxolan-2-yl]-1H-purin-6-one	0.04978	0.3969	1.3629	1.3166	1.0685	0.0956	yes	up	B(ii)	-	-	-	-	-	-	-	HMDB0257980	Nucleosides, nucleotides, and analogues	Purine nucleosides	Purine 2''-deoxyribonucleosides	-	284.09858078845	0.68968333333333	M+H	C10H13N5O5	0	55.2	metab_11622	pos_12755	pos	48.1	5.023	0.2854	4.701	0.2094
Peiminine	0.01434	0.2827	1.3592	1.2399	0.9629	-0.0545	yes	down	B(ii)	C10808	-	-	-	-	-	-	HMDB0256206	Lipids and lipid-like molecules	Steroids and steroid derivatives	Steroidal alkaloids	61825-98-7	452.31299370617	6.6692	M+Na	C27H43NO3	0	45.5	metab_6870	pos_7511	pos	47	6.05	0.1847	6.283	0.05355
Hymatoxin D	0.03172	0.3535	1.3591	1.2361	1.056	0.0786	yes	up	B(i)	-	-	-	-	-	-	-	-	-	-	-	-	397.16787817952	6.4210833333333	M-H	C20H30O6S	48	0	metab_22456	neg_10594	neg	46.8	4.977	0.1824	4.713	0.1845
7-Amino-4-(trifluoromethyl)coumarin	0.002065	0.1721	1.359	1.2143	1.042	0.0594	yes	up	B(ii)	-	-	-	-	-	-	-	HMDB0250491	Phenylpropanoids and polyketides	Coumarins and derivatives	Not Available	-	274.03179571541	3.4457833333333	M+FA-H	C10H6F3NO2	0	59.8	metab_14884	neg_2586	neg	49.8	4.81	0.05065	4.616	0.1039
1,17-Heptadecanediol	0.0204	0.3082	1.3584	1.375	0.9474	-0.078	yes	down	B(ii)	-	-	-	-	-	-	-	HMDB0040983	Lipids and lipid-like molecules	Fatty Acyls	Fatty alcohols	66577-59-1	295.26283873237	0.96665	M+Na	C17H36O2	0	46.5	metab_11521	pos_12641	pos	44.1	5.04	0.1463	5.32	0.2018
15-deoxy-delta-12,14-prostaglandin j2	0.03532	0.3608	1.357	1.197	0.9508	-0.0728	yes	down	B(i)	C14717	-	-	map00590	Arachidonic acid metabolism	Metabolism	Lipid metabolism	HMDB0005079	Lipids and lipid-like molecules	Fatty Acyls	Eicosanoids	87893-55-8	317.21049333577	6.1746666666667	M+H	C20H28O3	65.7	0	metab_7610	pos_8357	pos	49.1	4.771	0.2074	5.018	0.1372
Thr-Pro	0.01227	0.2714	1.3568	1.2647	1.0508	0.0715	yes	up	B(i)	-	-	-	-	-	-	-	HMDB0029069	Organic acids and derivatives	Carboxylic acids and derivatives	Amino acids, peptides, and analogues	46398-79-2	217.11803403344	1.1641333333333	M+H	C9H16N2O4	74.9	0	metab_11344	pos_12445	pos	53.6	4.984	0.1147	4.743	0.1557
Spb(22:0_2o)	0.0349	0.3601	1.3561	1.2995	1.0551	0.0774	yes	up	B(i)	-	-	-	-	-	-	-	-	-	-	-	-	358.36739915859	6.1959666666667	M+H	C22H47NO2	41.9	0	metab_7560	pos_8300	pos	46.5	5.702	0.1915	5.404	0.2301
Isoguanosine	0.04693	0.3918	1.3535	1.326	1.061	0.0854	yes	up	B(i)	C08432	-	-	-	-	-	-	-	-	-	-	1818-71-9	284.099	1.9501666666667	M+H	C10H13N5O5	86.1	0	metab_1311	pos_1436	pos	55.8	5.655	0.2663	5.33	0.2293
Alanine lactate pyruvate	0.004286	0.2049	1.3517	1.2602	0.9582	-0.0616	yes	down	B(ii)	-	-	-	-	-	-	-	HMDB0248105	Organic acids and derivatives	Carboxylic acids and derivatives	Amino acids, peptides, and analogues	-	284.03842440204	0.86415	M+Na-2H	C9H13NO8	0	43.2	metab_13483	neg_1136	neg	47.3	4.995	0.1085	5.213	0.09689
9-(2,3-dihydroxypropoxy)-9-oxononanoic acid	0.01196	0.2689	1.3456	1.2255	1.0579	0.0812	yes	up	B(i)	-	-	-	-	-	-	-	-	-	-	-	-	261.13401822102	5.7292	M-H	C12H22O6	83.4	0	metab_17235	neg_4989	neg	55	4.111	0.08753	3.886	0.1574
Withaferin A	0.03231	0.3535	1.345	1.3065	0.9602	-0.0586	yes	down	B(ii)	C08841	-	-	-	-	-	-	HMDB0259897	Lipids and lipid-like molecules	Steroids and steroid derivatives	Steroid lactones	5119-48-2	529.28355718512	5.9527666666667	M+Hac-H	C28H38O6	0	41.2	metab_17701	neg_5480	neg	46.3	6.2	0.2139	6.457	0.1363
13-OxoODE	0.01456	0.2827	1.3447	1.2825	1.0434	0.0613	yes	up	B(ii)	C14765	-	-	map00591	Linoleic acid metabolism	Metabolism	Lipid metabolism	HMDB0004668	Lipids and lipid-like molecules	Fatty Acyls	Lineolic acids and derivatives	-	633.43611159217	6.8304166666667	2M+FA-H	C18H30O3	0	71.6	metab_19599	neg_7535	neg	51.5	5.889	0.1279	5.644	0.1576
3-Methyl-5-pentyl-2-furannonanoic acid	0.01756	0.2998	1.3442	1.2346	1.0429	0.0606	yes	up	B(ii)	-	-	-	-	-	-	-	HMDB0031091	Lipids and lipid-like molecules	Fatty Acyls	Fatty acids and conjugates	57818-39-0	661.468	6.97955	2M+FA-H	C19H32O3	0	68.4	metab_21489	neg_9527	neg	50.4	5.957	0.1761	5.712	0.1174
Pro-Thr	0.04103	0.3777	1.3425	1.2488	1.0561	0.0787	yes	up	B(i)	-	-	-	-	-	-	-	HMDB0029027	Organic acids and derivatives	Carboxylic acids and derivatives	Amino acids, peptides, and analogues	-	217.11814965083	0.67386666666667	M+H	C9H16N2O4	47.6	0	metab_11751	pos_12900	pos	47.5	4.896	0.1635	4.636	0.2169
Buprenorphine	0.01915	0.3035	1.3416	1.2497	1.0446	0.063	yes	up	B(i)	C08007	-	-	-	-	-	-	HMDB0015057;PW_C009368	Benzenoids	Phenanthrenes and derivatives	Not Available	52485-79-7	466.29164141289	5.8565833333333	M-H	C29H41NO4	82.8	0	metab_23780	neg_12019	neg	52.4	5.666	0.05207	5.424	0.206
Cis-4-Decenedioic acid	0.01716	0.2976	1.3379	1.1988	1.057	0.08	yes	up	B(ii)	-	-	-	-	-	-	-	HMDB0000603	Lipids and lipid-like molecules	Fatty Acyls	Fatty acids and conjugates	72879-22-2	259.11843427634	4.6257833333333	M+Hac-H	C10H16O4	0	45.1	metab_25077	neg_13347	neg	47.8	4.284	0.1321	4.053	0.1478
Vanillylmandelic acid	0.0476	0.394	1.3371	1.3062	1.0622	0.087	yes	up	B(ii)	C05584	-	-	map01100;map00350	Metabolic pathways;Tyrosine metabolism	Metabolism;Metabolism	Global and overview maps;Amino acid metabolism	HMDB0000291	Benzenoids	Phenols	Methoxyphenols	1955/10/7;13244-77-4;55-10-7	219.02717756344	4.5508	M+Na-2H	C9H10O5	0	42.4	metab_16092	neg_3822	neg	47.7	4.989	0.07554	4.697	0.3069
gamma-Glu-Asn	0.007463	0.2369	1.337	1.3402	1.0466	0.0658	yes	up	B(ii)	-	-	-	-	-	-	-	HMDB0029144	Organic acids and derivatives	Carboxylic acids and derivatives	Amino acids, peptides, and analogues	38681-07-1	244.09197463268	0.67386666666667	M+H-H2O	C9H15N3O6	0	69.5	metab_11745	pos_12893	pos	51.8	5.633	0.1043	5.382	0.1513
Creatinine oxalate	0.0438	0.3828	1.3368	1.2307	0.933	-0.1	yes	down	B(ii)	-	-	-	-	-	-	-	HMDB0250533	Organic acids and derivatives	Carboxylic acids and derivatives	Amino acids, peptides, and analogues	-	217.05654018481	1.1481833333333	M+NH4	C6H5N3O5	0	43.7	metab_982	pos_1085	pos	46.9	3.86	0.1856	4.137	0.2283
L-2-Amino-4-methylenepentanedioic acid	0.02245	0.3192	1.3318	1.1795	1.0532	0.0748	yes	up	B(ii)	C00651	-	-	map00660	C5-Branched dibasic acid metabolism	Metabolism	Carbohydrate metabolism	HMDB0029433	Organic acids and derivatives	Carboxylic acids and derivatives	Amino acids, peptides, and analogues	16804-57-2	158.04563665026	1.1462333333333	M-H	C6H9NO4	0	43.7	metab_13758	neg_1415	neg	47	4.396	0.1695	4.174	0.1087
(2R,3S)-3-Hydroxy-1,1-dimethylpyrrolidin-1-ium-2-carboxylate	0.008938	0.2475	1.327	1.2682	0.9602	-0.0585	yes	down	B(ii)	-	-	-	-	-	-	-	HMDB0242121	Organic acids and derivatives	Carboxylic acids and derivatives	Amino acids, peptides, and analogues	-	192.12277141311	0.55398333333333	M+CH3OH+H	C7H13NO3	0	41.7	metab_314	pos_338	pos	47.5	5.843	0.1306	6.085	0.1285
4-Pyridoxic acid	0.001784	0.1675	1.322	1.1915	1.0335	0.0476	yes	up	B(i)	C00847	-	-	map01100;map00750;map01120	Metabolic pathways;Vitamin B6 metabolism;Microbial metabolism in diverse environments	Metabolism;Metabolism;Metabolism	Global and overview maps;Metabolism of cofactors and vitamins;Global and overview maps	HMDB0000017;PW_C000011	Organoheterocyclic compounds	Pyridines and derivatives	Pyridinecarboxylic acids and derivatives	82-82-6	182.04562807477	1.9518	M-H	C8H9NO4	99.4	0	metab_14162	neg_1837	neg	59.2	5.86	0.06786	5.67	0.08738
Cytochalasin b	0.04795	0.3945	1.3196	1.2869	1.0513	0.0722	yes	up	B(i)	C19954	-	-	-	-	-	-	HMDB0250718;LMPK11000002	Alkaloids and derivatives	Cytochalasans	Cytochalasins	14930-96-2	480.277	6.0681666666667	M+H	C29H37NO5	63.1	0	metab_7811	pos_8583	pos	49	5.406	0.09575	5.142	0.271
3-Hydroxybenzoic Acid	0.01962	0.3043	1.3174	1.2809	1.0728	0.1014	yes	up	B(i)	C00587	-	-	map01220;map01120;map00624;map00623;map00362;map00400	Degradation of aromatic compounds;Microbial metabolism in diverse environments;Polycyclic aromatic hydrocarbon degradation;Toluene degradation;Benzoate degradation;Phenylalanine, tyrosine and tryptophan biosynthesis	Metabolism;Metabolism;Metabolism;Metabolism;Metabolism;Metabolism	Global and overview maps;Global and overview maps;Xenobiotics biodegradation and metabolism;Xenobiotics biodegradation and metabolism;Xenobiotics biodegradation and metabolism;Amino acid metabolism	HMDB0002466	Benzenoids	Benzene and substituted derivatives	Benzoic acids and derivatives	1999/6/9;99-06-9	137.02423562831	5.9045	M-H	C7H6O3	83.2	0	metab_23667	neg_11903	neg	55	3.8	0.1788	3.542	0.1411
Cer(18:1_2O/12:0)	0.001487	0.1639	1.3165	1.2316	0.9578	-0.0622	yes	down	B(i)	-	-	-	-	-	-	-	-	-	-	-	-	526.44710326112	7.19785	M+FA-H	C30H59NO3	65.9	0	metab_21199	neg_9221	neg	47.1	4.475	0.06352	4.672	0.0917
Thiomorpholine 3-carboxylate	0.03716	0.3655	1.3154	1.2078	1.0646	0.0903	yes	up	B(ii)	C03901	-	-	-	-	-	-	HMDB0059611	Organic acids and derivatives	Carboxylic acids and derivatives	Amino acids, peptides, and analogues	20960-92-3	206.04897075058	1.1462333333333	M+Hac-H	C5H9NO2S	0	41.6	metab_27515	neg_15849	neg	45.6	4.218	0.2048	3.962	0.1618
N-Stearoyl Leucine	0.0195	0.3043	1.3122	1.1603	0.958	-0.062	yes	down	B(ii)	-	-	-	-	-	-	-	HMDB0241945	Organic acids and derivatives	Carboxylic acids and derivatives	Amino acids, peptides, and analogues	-	396.34724756206	6.9156666666667	M-H	C24H47NO3	0	49.9	metab_21562	neg_9606	neg	47.5	4.762	0.09836	4.971	0.1563
Formycin b	0.04033	0.3748	1.3079	1.2763	1.0456	0.0643	yes	up	B(ii)	-	-	-	-	-	-	-	HMDB0252449	Organic oxygen compounds	Organooxygen compounds	Carbohydrates and carbohydrate conjugates	-	267.07313476251	1.9518	M-H	C10H12N4O5	0	48.6	metab_14178	neg_1858	neg	48.8	6.718	0.1881	6.425	0.2397
Aplysiatoxin, 17-debromo-	0.0363	0.363	1.3076	1.3071	0.9586	-0.0611	yes	down	B(ii)	-	-	-	-	-	-	-	HMDB0248517	Not Available	Not Available	Not Available	-	593.33232479824	5.8334166666667	M+H	C32H48O10	0	63.8	metab_4159	pos_4529	pos	51.9	6.754	0.2137	7.046	0.2051
Disperse red 60	0.03758	0.3665	1.3072	1.2348	0.955	-0.0665	yes	down	B(i)	-	-	-	-	-	-	-	-	-	-	-	-	332.095	0.65271666666667	M+H	C20H13NO4	64.7	0	metab_11795	pos_12955	pos	48.4	5.745	0.2059	6.016	0.1857
(1beta,2alpha,3alpha)-1,2,3,24-Tetrahydroxy-12-oleanen-28-oic acid	0.01368	0.2795	1.307	1.2339	1.0462	0.0652	yes	up	B(ii)	-	-	-	-	-	-	-	HMDB0035487	Lipids and lipid-like molecules	Prenol lipids	Triterpenoids	254098-66-3	503.33700363383	6.0375666666667	M-H	C30H48O6	0	66.8	metab_17913	neg_5705	neg	50.9	5.41	0.08428	5.171	0.1771
(24R)-Ergost-4-ene-3,6-dione	0.04764	0.3941	1.3046	1.2101	1.0535	0.0753	yes	up	B(ii)	-	-	-	-	-	-	-	HMDB0038657	Lipids and lipid-like molecules	Steroids and steroid derivatives	Ergostane steroids	85081-02-3	457.33173625065	7.4322	M+FA-H	C28H44O2	0	81.6	metab_20980	neg_8984	neg	54.1	4.781	0.1038	4.538	0.243
9H-Purine-9-ol	0.04502	0.3867	1.3039	1.2598	1.0488	0.0687	yes	up	B(ii)	-	-	-	-	-	-	-	HMDB0247704	Organoheterocyclic compounds	Imidazopyrimidines	Purines and purine derivatives	-	137.04563651448	1.9501666666667	M+H	C5H4N4O	0	60.3	metab_1262	pos_1378	pos	50.6	6.13	0.18	5.845	0.2457
Arg-Ile-His	0.01919	0.3035	1.3034	1.1938	1.041	0.0579	yes	up	B(i)	-	-	-	-	-	-	-	-	-	-	-	-	466.29	5.81745	M+ACN+H	C18H32N8O4	53.1	0	metab_8254	pos_9081	pos	48.3	5.538	0.07856	5.32	0.1752
Inosine	0.03586	0.361	1.3032	1.2755	1.0463	0.0652	yes	up	B(i)	C00294	-	-	map01100;map02010;map01232;map00230	Metabolic pathways;ABC transporters;Nucleotide metabolism;Purine metabolism	Metabolism;Environmental Information Processing;Metabolism;Metabolism	Global and overview maps;Membrane transport;Global and overview maps;Nucleotide metabolism	HMDB0000195;HMDB0247301;PW_C000127	Nucleosides, nucleotides, and analogues	Purine nucleosides	Not Available	58-63-9	291.06964834328	1.9501666666667	M+Na	C10H12N4O5	91.9	0	metab_11046	pos_12123	pos	57.1	6.491	0.1895	6.204	0.2206
Taurohyocholic acid	0.04618	0.3902	1.2995	1.1951	1.0459	0.0648	yes	up	B(i)	C15516	-	-	-	-	-	-	LMST05040010	-	-	-	-	516.29824325459	6.0628833333333	M+H	C26H45NO7S	90.6	0	metab_7822	pos_8595	pos	53.7	5.582	0.1182	5.337	0.2362
Gentisic acid	0.009839	0.2559	1.2987	1.1869	1.0571	0.0801	yes	up	B(i)	C00628	-	-	map00626;map00362;map01100;map01120;map00350	Naphthalene degradation;Benzoate degradation;Metabolic pathways;Microbial metabolism in diverse environments;Tyrosine metabolism	Metabolism;Metabolism;Metabolism;Metabolism;Metabolism	Xenobiotics biodegradation and metabolism;Xenobiotics biodegradation and metabolism;Global and overview maps;Global and overview maps;Amino acid metabolism	HMDB0000152	Benzenoids	Benzene and substituted derivatives	Benzoic acids and derivatives	490-79-9	153.01914271722	3.41895	M-H	C7H6O4	90.3	0	metab_26412	neg_14705	neg	56.9	3.945	0.1022	3.732	0.1281
1,4-Cyclohexanedicarboxylic Acid	0.02951	0.3458	1.2948	1.1263	1.0541	0.076	yes	up	B(i)	-	-	-	-	-	-	-	-	-	-	-	-	171.066	5.00405	M-H	C8H12O4	77.7	0	metab_16527	neg_4265	neg	54.4	4.248	0.1662	4.03	0.1288
Allyl cysteine	0.04417	0.3842	1.2919	1.4216	0.9261	-0.1107	yes	down	B(ii)	-	-	-	-	-	-	-	HMDB0248164	Organic acids and derivatives	Carboxylic acids and derivatives	Amino acids, peptides, and analogues	-	220.06465242193	4.0440166666667	M+Hac-H	C6H11NO2S	0	42.4	metab_15643	neg_3362	neg	46.9	3.735	0.2259	4.033	0.2218
Eriodictyol 7-(6-trans-p-coumaroylglucoside)	0.02308	0.3233	1.2918	1.2192	1.0509	0.0716	yes	up	B(ii)	-	-	-	-	-	-	-	HMDB0039922	Phenylpropanoids and polyketides	Flavonoids	Flavonoid glycosides	-	595.14151569639	3.16775	M-H	C30H28O13	0	66.1	metab_26695	neg_14995	neg	49.3	5.123	0.2076	4.875	0.09
Azvudine	0.0006835	0.1551	1.2915	1.2437	0.9656	-0.0506	yes	down	B(ii)	-	-	-	-	-	-	-	HMDB0248824	Organoheterocyclic compounds	Diazines	Pyrimidines and pyrimidine derivatives	-	345.09635402579	0.64013333333333	M+Hac-H	C9H11FN6O4	0	48.2	metab_13159	neg_773	neg	47.7	5.244	0.07331	5.431	0.05979
Lpc(o-18:1)	0.04254	0.3802	1.2912	1.126	0.9574	-0.0629	yes	down	B(i)	-	-	-	-	-	-	-	LMGP01060034	-	-	-	-	552.36614898794	6.7292833333333	M+FA-H	C26H54NO6P	95.7	0	metab_21865	neg_9928	neg	57	5.165	0.1892	5.395	0.1516
Trelanserin	0.01297	0.2743	1.2891	1.2381	0.9629	-0.0545	yes	down	B(ii)	-	-	-	-	-	-	-	HMDB0259118	Organoheterocyclic compounds	Diazinanes	Piperazines	-	465.16805225531	0.65798333333333	M+	C24H24FN5O2S	0	50	metab_562	pos_612	pos	44.5	6.159	0.1106	6.396	0.1578
L-Formylkynurenine	0.03379	0.3586	1.2865	1.226	1.0564	0.0792	yes	up	B(ii)	C02700	-	-	map01100;map00380;map01240	Metabolic pathways;Tryptophan metabolism;Biosynthesis of cofactors	Metabolism;Metabolism;Metabolism	Global and overview maps;Amino acid metabolism;Global and overview maps	HMDB0060485	Organic oxygen compounds	Organooxygen compounds	Carbonyl compounds	1022-31-7	237.08665893656	2.9270666666667	M+H	C11H12N2O4	0	63	metab_1532	pos_1677	pos	51.5	4.607	0.105	4.361	0.2209
Cyperanic acid	0.009821	0.2559	1.2853	1.1924	1.0491	0.0691	yes	up	B(i)	-	-	-	-	-	-	-	-	-	-	-	-	265.14409897209	6.0641833333333	M-H	C15H22O4	89.4	0	metab_17974	neg_5771	neg	55.3	4.598	0.1327	4.383	0.09978
2-(2-ethyl-6-methyl-n-(2-sulfoacetyl)anilino)propanoic acid	0.02618	0.3352	1.2831	1.253	0.9011	-0.1503	yes	down	B(i)	-	-	-	-	-	-	-	-	-	-	-	-	328.083	4.7805333333333	M-H	C14H19NO6S	49.5	0	metab_16305	neg_4038	neg	45.6	2.386	0.03517	2.648	0.2431
3-acetamidophenol	0.03447	0.3589	1.2814	1.1855	1.0758	0.1054	yes	up	B(i)	-	-	-	-	-	-	-	HMDB0245795	Benzenoids	Benzene and substituted derivatives	Anilides	-	150.05586119911	4.2575166666667	M-H	C8H9NO2	97.6	0	metab_15856	neg_3582	neg	56.9	3.506	0.1861	3.259	0.1622
Picraquassioside A	0.006393	0.2231	1.2798	1.2842	0.9574	-0.0628	yes	down	B(ii)	-	-	-	-	-	-	-	HMDB0041285	Organic oxygen compounds	Organooxygen compounds	Carbohydrates and carbohydrate conjugates	169312-28-1	399.12699666377	4.4142833333333	M+H	C18H22O10	0	47.5	metab_9311	pos_10236	pos	47.4	4.947	0.1433	5.167	0.06465
Docosanedioic acid	0.04137	0.3781	1.2775	1.2199	0.9554	-0.0658	yes	down	B(ii)	C19625	-	-	map00073	Cutin, suberine and wax biosynthesis	Metabolism	Lipid metabolism	HMDB0242127	Lipids and lipid-like molecules	Fatty Acyls	Fatty acids and conjugates	-	351.28983350675	6.8198	M-H2O-H	C22H42O4	0	75.3	metab_19562	neg_7495	neg	53.8	5.659	0.2075	5.923	0.1827
Butyl 3-hydroxy-2-methylidenebutanoate	0.02291	0.3223	1.2759	1.1211	1.0473	0.0667	yes	up	B(ii)	-	-	-	-	-	-	-	HMDB0040202	Organic acids and derivatives	Hydroxy acids and derivatives	Beta hydroxy acids and derivatives	22141-40-8	217.10780089743	4.81785	M+FA-H	C9H16O3	0	67.3	metab_24906	neg_13174	neg	52.5	4.625	0.1288	4.416	0.1406
4-Hydroxyquinoline	0.003121	0.1912	1.2744	1.2094	0.9484	-0.0764	yes	down	B(i)	C06343	-	-	-	-	-	-	HMDB0246466	Organoheterocyclic compounds	Quinolines and derivatives	Quinolones and derivatives	611-36-9	190.05054472852	3.9902833333333	M+FA-H	C9H7NO	55.1	0	metab_25670	neg_13952	neg	49.7	3.749	0.09041	3.953	0.09187
Gliocladic acid	0.02786	0.3396	1.2734	1.146	1.0547	0.0768	yes	up	B(i)	-	-	-	-	-	-	-	-	-	-	-	-	255.15858854322	5.8334166666667	M+H	C14H22O4	39.9	0	metab_8229	pos_9047	pos	45.5	4.262	0.08113	4.041	0.1936
7alpha-Hydroxy-3-oxo-4-cholestenoate	0.01983	0.3058	1.2731	1.1634	1.0452	0.0638	yes	up	B(ii)	C17337	-	-	map00120	Primary bile acid biosynthesis	Metabolism	Lipid metabolism	HMDB0012458	Lipids and lipid-like molecules	Steroids and steroid derivatives	Bile acids, alcohols and derivatives	115538-85-7	429.30013478622	7.1712333333333	M-H	C27H42O4	0	54.1	metab_20085	neg_8049	neg	48	4.857	0.0923	4.647	0.1611
2-Deoxy-2,3-dehydro-n-acetyl-neuraminic acid	0.03328	0.3574	1.2724	1.216	0.9542	-0.0677	yes	down	B(ii)	-	-	-	-	-	-	-	HMDB0245680	Organic acids and derivatives	Carboxylic acids and derivatives	Carboxylic acid derivatives	-	292.10254453311	0.65271666666667	M+H	C11H17NO8	0	58.5	metab_548	pos_597	pos	49.4	5.374	0.1905	5.632	0.1704
Coumafuryl	0.003275	0.1925	1.272	1.1321	1.0462	0.0652	yes	up	B(ii)	C18599	-	-	-	-	-	-	HMDB0250486	Phenylpropanoids and polyketides	Coumarins and derivatives	Hydroxycoumarins	117-52-2	343.08205736301	4.7698833333333	M+FA-H	C17H14O5	0	59.9	metab_16289	neg_4021	neg	50.3	4.03	0.089	3.852	0.07124
2'-Deoxymugineic acid	0.0007972	0.1568	1.2713	1.1844	0.9716	-0.0415	yes	down	B(ii)	C15485	-	-	map01100;map01110;map00999	Metabolic pathways;Biosynthesis of secondary metabolites;Biosynthesis of various plant secondary metabolites	Metabolism;Metabolism;Metabolism	Global and overview maps;Global and overview maps;Biosynthesis of other secondary metabolites	HMDB0033909	Organic acids and derivatives	Carboxylic acids and derivatives	Amino acids, peptides, and analogues	74235-24-8	337.16016420041	0.65271666666667	M+CH3OH+H	C12H20N2O7	0	61.2	metab_550	pos_599	pos	51.2	6.165	0.0674	6.345	0.06394
Imazapyr	0.04329	0.3814	1.2663	1.2415	1.0601	0.0842	yes	up	B(ii)	C18864	-	-	-	-	-	-	HMDB0253405	Organic acids and derivatives	Carboxylic acids and derivatives	Amino acids, peptides, and analogues	81334-34-1	282.08408554271	1.9518	M+Na-2H	C13H15N3O3	0	40.4	metab_14182	neg_1862	neg	43.6	4.954	0.2234	4.673	0.1971
N-acetylneuraminic acid	0.04053	0.3752	1.2616	1.1988	0.9574	-0.0629	yes	down	B(i)	C00270	Carbohydrates	Monosaccharides	map01100;map00520;map01250;map00541	Metabolic pathways;Amino sugar and nucleotide sugar metabolism;Biosynthesis of nucleotide sugars;Biosynthesis of various nucleotide sugars	Metabolism;Metabolism;Metabolism;Metabolism	Global and overview maps;Carbohydrate metabolism;Global and overview maps;Carbohydrate metabolism	HMDB0000230;HMDB0000773;PW_C000155	Organic oxygen compounds	Organooxygen compounds	Carbohydrates and carbohydrate conjugates	131-48-6;19342-33-7;21646-00-4	310.11288120412	0.65271666666667	M+H	C11H19NO9	97.7	0	metab_12425	pos_12956	pos	58.2	5.77	0.1874	6.027	0.1911
1-nonadecanoyl-glycero-3-phosphate	0.03187	0.3535	1.2615	1.1081	1.0351	0.0498	yes	up	B(ii)	-	-	-	-	-	-	-	HMDB0062322	Lipids and lipid-like molecules	Glycerophospholipids	Glycerophosphates	-	497.28891771755	6.2666666666667	M+FA-H	C22H45O7P	0	40	metab_18448	neg_6280	neg	39.8	6.307	0.1842	6.093	0.1002
(E)-9-Octadecenoic acid methyl ester	0.03358	0.3578	1.257	1.2986	0.9477	-0.0775	yes	down	B(i)	-	-	-	-	-	-	-	-	-	-	-	-	297.27850165763	0.97726666666667	M+H	C19H36O2	45.7	0	metab_838	pos_933	pos	47	4.782	0.1742	5.046	0.1958
2-Ethylsuberic acid	0.02302	0.323	1.2555	1.1187	1.0475	0.0669	yes	up	B(ii)	-	-	-	-	-	-	-	HMDB0059708	Lipids and lipid-like molecules	Fatty Acyls	Fatty acids and conjugates	3971-33-3	261.13404639796	4.6846166666667	M+Hac-H	C10H18O4	0	49	metab_25034	neg_13304	neg	49	4.524	0.1401	4.319	0.1253
S-Prenyl-L-cysteine	0.003956	0.2033	1.2531	1.2211	0.9645	-0.0521	yes	down	B(ii)	C06751	-	-	-	-	-	-	HMDB0012286	Organic acids and derivatives	Carboxylic acids and derivatives	Amino acids, peptides, and analogues	5287-46-7	248.097	6.1229333333333	M+Hac-H	C8H15NO2S	0	61.9	metab_18120	neg_5929	neg	50.2	4.972	0.0782	5.155	0.09158
Docosatetraenoic acid	0.03221	0.3535	1.2524	1.1313	0.9619	-0.0561	yes	down	B(i)	C16527	-	-	map01040;map04216	Biosynthesis of unsaturated fatty acids;Ferroptosis	Metabolism;Cellular Processes	Lipid metabolism;Cell growth and death	HMDB0002226	Lipids and lipid-like molecules	Fatty Acyls	Fatty acids and conjugates	28874-58-0	331.26379079435	6.76145	M-H	C22H36O2	77.7	0	metab_21832	neg_9895	neg	54.3	5.603	0.1635	5.825	0.1448
Lpc(18:1)	0.03517	0.3607	1.2495	1.116	0.9682	-0.0466	yes	down	B(i)	-	-	-	-	-	-	-	HMDB0002815	Lipids and lipid-like molecules	Glycerophospholipids	Glycerophosphocholines	19420-56-5	544.33657052627	6.5206333333333	M+Na	C26H52NO7P	98.9	0	metab_7060	pos_7735	pos	58.8	6.583	0.1391	6.799	0.1667
Perillic acid	0.006128	0.2231	1.249	1.1589	1.0503	0.0708	yes	up	B(ii)	C11924	-	-	map00903	Limonene degradation	Metabolism	Metabolism of terpenoids and polyketides	HMDB0004586	Lipids and lipid-like molecules	Prenol lipids	Monoterpenoids	7694-45-3	211.09731870917	4.7111833333333	M+FA-H	C10H14O2	0	48	metab_25004	neg_13273	neg	47.9	4.094	0.07978	3.898	0.1134
2-hydroxyphenylacetic acid	0.04231	0.3802	1.2444	1.2008	1.0634	0.0887	yes	up	B(i)	C05852	-	-	map01100;map00360;map01120;map00643	Metabolic pathways;Phenylalanine metabolism;Microbial metabolism in diverse environments;Styrene degradation	Metabolism;Metabolism;Metabolism;Metabolism	Global and overview maps;Amino acid metabolism;Global and overview maps;Xenobiotics biodegradation and metabolism	HMDB0000669	Benzenoids	Benzene and substituted derivatives	Phenylacetic acids	614-75-5	151.03987167818	4.5508	M-H	C8H8O3	73.2	0	metab_25153	neg_13425	neg	53.5	4.126	0.07979	3.88	0.2469
MeOSuc-Ala-Ala-Pro-Val-PNA	0.04708	0.3922	1.2334	1.2317	0.943	-0.0847	yes	down	B(ii)	-	-	-	-	-	-	-	HMDB0247307	Organic acids and derivatives	Carboxylic acids and derivatives	Amino acids, peptides, and analogues	-	635.27148752896	5.3516	M+FA-H	C27H38N6O9	0	73.5	metab_24339	neg_12596	neg	53	4.633	0.2465	4.913	0.177
Docosapentaenoic acid	0.01445	0.2827	1.2332	1.0937	0.9727	-0.0399	yes	down	B(i)	C16513	-	-	map01040	Biosynthesis of unsaturated fatty acids	Metabolism	Lipid metabolism	HMDB0006528;LMFA04000049	Lipids and lipid-like molecules	Fatty Acyls	Fatty acids and conjugates	24880-45-3	329.24811195925	6.7027666666667	M-H	C22H34O2	76.2	0	metab_21940	neg_10016	neg	54.2	6.697	0.114	6.885	0.1066
Pe(p-18:0/0:0)	0.02813	0.3407	1.2317	1.0899	0.9732	-0.0393	yes	down	B(i)	-	-	-	-	-	-	-	LMGP02070002	-	-	-	-	466.32847597801	6.7487666666667	M+H	C23H48NO6P	56.3	0	metab_5593	pos_6142	pos	50.5	7.358	0.1841	7.561	0.06089
3'-Deoxythymidine	0.03361	0.3578	1.2258	1.1724	1.0445	0.0629	yes	up	B(ii)	-	-	-	-	-	-	-	HMDB0246094	Nucleosides, nucleotides, and analogues	Pyrimidine nucleosides	Pyrimidine 2'',3''-dideoxyribonucleosides	-	227.10236588738	0.67913333333333	M+H	C10H14N2O4	0	41.9	metab_11706	pos_12847	pos	46.1	5.183	0.1124	4.962	0.1888
Lpe(o-19:1)	0.0495	0.3965	1.2239	1.0662	0.9689	-0.0456	yes	down	B(i)	-	-	-	-	-	-	-	-	-	-	-	-	478.33	6.8304166666667	M-H	C24H50NO6P	70.5	0	metab_19598	neg_7534	neg	53.3	6.534	0.2097	6.744	0.09545
Genipin	0.02354	0.3267	1.2221	1.0929	1.0567	0.0795	yes	up	B(i)	C09780	-	-	-	-	-	-	HMDB0035830	Lipids and lipid-like molecules	Prenol lipids	Monoterpenoids	6902-77-8	225.07415315671	4.09745	M-H	C11H14O5	50	0	metab_15686	neg_3407	neg	45.4	3.691	0.09036	3.493	0.1577
Indole-5,6-quinone	0.04793	0.3945	1.2195	1.2282	1.0605	0.0847	yes	up	B(ii)	C05579	-	-	map01100;map00350	Metabolic pathways;Tyrosine metabolism	Metabolism;Metabolism	Global and overview maps;Amino acid metabolism	HMDB0006779	Organoheterocyclic compounds	Indoles and derivatives	Not Available	582-59-2	293.05747706924	1.0185	2M-H	C8H5NO2	0	40	metab_27625	neg_15960	neg	46.8	4.804	0.2107	4.53	0.2102
Riboflavin	0.008762	0.2461	1.219	1.2225	0.9617	-0.0563	yes	down	B(i)	C00255	Vitamins and cofactors	Vitamins	map01100;map01110;map01240;map02010;map04977;map00740	Metabolic pathways;Biosynthesis of secondary metabolites;Biosynthesis of cofactors;ABC transporters;Vitamin digestion and absorption;Riboflavin metabolism	Metabolism;Metabolism;Metabolism;Environmental Information Processing;Organismal Systems;Metabolism	Global and overview maps;Global and overview maps;Global and overview maps;Membrane transport;Digestive system;Metabolism of cofactors and vitamins	HMDB0000244;HMDB0247501;PW_C000165	Organoheterocyclic compounds	Pteridines and derivatives	Alloxazines and isoalloxazines	83-88-5	377.14512064337	4.4142833333333	M+H	C17H20N4O6	95.2	0	metab_3060	pos_3317	pos	57.9	5.147	0.1423	5.352	0.06026
2,3-Dihydroxypropyl 4-phenylbutanoate	0.03108	0.3522	1.2183	1.0926	1.0511	0.0718	yes	up	B(ii)	-	-	-	-	-	-	-	HMDB0257749	Lipids and lipid-like molecules	Glycerolipids	Monoradylglycerols	-	283.118	5.5482	M+FA-H	C13H18O4	0	45.8	metab_17059	neg_4808	neg	47.5	4.2	0.173	3.996	0.1004
Cyanidin 3-(6''-acetylglucoside)	0.04977	0.3969	1.2159	1.2779	1.063	0.0882	yes	up	B(ii)	-	-	-	-	-	-	-	HMDB0301884	Phenylpropanoids and polyketides	Flavonoids	Flavonoid glycosides	-	490.10876626777	3.6649166666667	M-H	C23H23O12+	0	44.5	metab_15216	neg_2925	neg	45.1	4.285	0.2037	4.031	0.1901
5-Butyltetrahydro-2-oxo-3-furancarboxylic acid	0.0303	0.3481	1.2151	1.1407	1.0554	0.0779	yes	up	B(ii)	-	-	-	-	-	-	-	HMDB0030992	Organoheterocyclic compounds	Lactones	Gamma butyrolactones	-	204.12280628842	2.2120666666667	M+NH4	C9H14O4	0	51.9	metab_1456	pos_1595	pos	49.1	4.226	0.1673	4.004	0.1367
2-formamidobenzoic acid	0.01181	0.2685	1.2111	1.0759	1.0537	0.0754	yes	up	B(i)	C05653	-	-	map01100;map00380	Metabolic pathways;Tryptophan metabolism	Metabolism;Metabolism	Global and overview maps;Amino acid metabolism	HMDB0004089	Benzenoids	Benzene and substituted derivatives	Benzoic acids and derivatives	3342-77-6	164.03510011253	5.4046666666667	M-H	C8H7NO3	75.1	0	metab_24293	neg_12550	neg	53.2	3.515	0.1072	3.336	0.09373
Glutaric Acid	0.02643	0.3359	1.2053	1.1337	1.0454	0.0641	yes	up	B(i)	C00489	Organic acids	Carboxylic acids	map01100;map00310;map01120;map00071	Metabolic pathways;Lysine degradation;Microbial metabolism in diverse environments;Fatty acid degradation	Metabolism;Metabolism;Metabolism;Metabolism	Global and overview maps;Amino acid metabolism;Global and overview maps;Lipid metabolism	HMDB0000661	Organic acids and derivatives	Carboxylic acids and derivatives	Dicarboxylic acids and derivatives	110-94-1	131.03479533508	2.0962666666667	M-H	C5H8O4	94.5	0	metab_14286	neg_1970	neg	58.2	4.926	0.1336	4.712	0.1505
Fahfa(18:1/3:0)	0.01173	0.2684	1.205	1.1242	0.9605	-0.0582	yes	down	B(i)	-	-	-	-	-	-	-	-	-	-	-	-	353.26915334193	6.8198	M-H	C21H38O4	81.9	0	metab_21742	neg_9798	neg	52.9	4.521	0.08568	4.707	0.1207
Erucic acid	0.01091	0.2605	1.2042	1.1028	0.9593	-0.06	yes	down	B(i)	C08316	Lipids	Fatty acids	map01040	Biosynthesis of unsaturated fatty acids	Metabolism	Lipid metabolism	HMDB0002068	Lipids and lipid-like molecules	Fatty Acyls	Fatty acids and conjugates	112-86-7	337.31090452456	7.2137333333333	M-H	C22H42O2	53.9	0	metab_21185	neg_9204	neg	49.2	4.402	0.08891	4.589	0.1166
Benzoyl-l-arg	0.04202	0.38	1.2014	1.0594	1.0553	0.0777	yes	up	B(ii)	-	-	-	-	-	-	-	HMDB0249044	Organic oxygen compounds	Organooxygen compounds	Carbonyl compounds	-	259.11832745854	4.2465833333333	M-H2O-H	C13H18N4O3	0	63.1	metab_15835	neg_3559	neg	49.4	3.873	0.1368	3.67	0.1646
(8E,12Z)-10-hydroxyoctadeca-8,12-dienoic acid	0.01353	0.2789	1.2004	1.1233	0.9642	-0.0525	yes	down	B(i)	-	-	-	-	-	-	-	-	-	-	-	-	295.22751252004	6.5064166666667	M-H	C18H32O3	42.5	0	metab_22269	neg_10392	neg	47.3	5.231	0.07791	5.425	0.138
Arachidoyl glycine	0.02179	0.3162	1.1986	1.0117	0.9693	-0.045	yes	down	B(i)	-	-	-	-	-	-	-	-	-	-	-	-	368.31630749591	6.7558666666667	M-H	C22H43NO3	79.5	0	metab_21836	neg_9899	neg	54.5	5.337	0.08355	5.506	0.1281
Flavin adenine dinucleotide	0.03319	0.3571	1.1985	1.0964	0.9626	-0.055	yes	down	B(i)	C00016	Vitamins and cofactors	Cofactors	map01100;map04977;map01110;map00740;map01240	Metabolic pathways;Vitamin digestion and absorption;Biosynthesis of secondary metabolites;Riboflavin metabolism;Biosynthesis of cofactors	Metabolism;Organismal Systems;Metabolism;Metabolism;Metabolism	Global and overview maps;Digestive system;Global and overview maps;Metabolism of cofactors and vitamins;Global and overview maps	HMDB0001248;HMDB0252293	Nucleosides, nucleotides, and analogues	Flavin nucleotides	Not Available	146-14-5	784.14890013434	3.8192333333333	M-H	C27H33N9O15P2	96.1	0	metab_25843	neg_14126	neg	58.1	5.406	0.1537	5.616	0.1414
Oxaceprol	0.009437	0.254	1.1984	1.0953	1.0335	0.0476	yes	up	B(i)	C01157	Peptides	Amino acids	map01100;map00470;map00330;map02010	Metabolic pathways;D-Amino acid metabolism;Arginine and proline metabolism;ABC transporters	Metabolism;Metabolism;Metabolism;Environmental Information Processing	Global and overview maps;Metabolism of other amino acids;Amino acid metabolism;Membrane transport	HMDB0000725	Organic acids and derivatives	Carboxylic acids and derivatives	Amino acids, peptides, and analogues	51-35-4	174.07591516094	0.67913333333333	M+H	C7H11NO4	43.4	0	metab_11720	pos_12865	pos	46.9	5.335	0.1068	5.162	0.07839
N-Acetyl-b-neuraminic acid	0.04634	0.3907	1.1966	1.1242	0.965	-0.0513	yes	down	B(i)	-	-	-	-	-	-	-	-	-	-	-	-	308.09832927032	0.64548333333333	M-H	C11H19NO9	40.5	0	metab_28095	neg_16471	neg	47.5	6.431	0.1817	6.664	0.1728
Cyproconazole	0.03635	0.3635	1.1917	1.0608	1.0462	0.0651	yes	up	B(ii)	C18456	-	-	-	-	-	-	HMDB0250696	Benzenoids	Benzene and substituted derivatives	Phenylpropanes	94361-06-5	326.08539666906	5.0628666666667	M+Cl	C15H18ClN3O	0	48.2	metab_24651	neg_12916	neg	42.5	3.988	0.1235	3.812	0.1295
2-Aminobicyclo[3.1.0]hexane-2,6-dicarboxylic acid	0.003774	0.1997	1.1901	1.1355	0.9712	-0.0422	yes	down	B(ii)	-	-	-	-	-	-	-	HMDB0244794	Organic acids and derivatives	Carboxylic acids and derivatives	Amino acids, peptides, and analogues	-	186.07584918132	0.65798333333333	M+H	C8H11NO4	0	48.5	metab_556	pos_605	pos	48.7	6.097	0.07376	6.278	0.09207
N-acetyl-d-galactosamine	0.001356	0.1602	1.1896	1.1182	0.9749	-0.0367	yes	down	B(i)	C01132	Carbohydrates	Monosaccharides	map01100;map00520;map02060;map01250;map00052	Metabolic pathways;Amino sugar and nucleotide sugar metabolism;Phosphotransferase system (PTS);Biosynthesis of nucleotide sugars;Galactose metabolism	Metabolism;Metabolism;Environmental Information Processing;Metabolism;Metabolism	Global and overview maps;Carbohydrate metabolism;Membrane transport;Global and overview maps;Carbohydrate metabolism	-	-	-	-	14215-68-0;1811-31-0	222.09693382199	0.65798333333333	M+H	C8H15NO6	95.4	0	metab_11789	pos_12949	pos	58.3	6.36	0.05424	6.524	0.07355
N(4)-Oleylcytosine arabinoside	0.04136	0.3781	1.188	1.0429	0.9735	-0.0388	yes	down	B(ii)	-	-	-	-	-	-	-	HMDB0255284	Nucleosides, nucleotides, and analogues	Pyrimidine nucleosides	Not Available	-	492.34528750406	6.9263666666667	M-H	C27H47N3O5	0	40	metab_19752	neg_7697	neg	46.6	7.159	0.1807	7.354	0.09654
(R)-2-Feruloyl-1-(4-Hydroxyphenyl)-1,2-ethanediol	0.006784	0.2287	1.1872	1.0614	1.0353	0.05	yes	up	B(i)	-	-	-	-	-	-	-	HMDB0032655	Phenylpropanoids and polyketides	Cinnamic acids and derivatives	Hydroxycinnamic acids and derivatives	177795-29-8	375.108	5.0894166666667	M+FA-H	C18H18O6	93.3	0	metab_24603	neg_12863	neg	57	4.841	0.06858	4.676	0.09656
Haematommic acid, ethyl ester	0.01513	0.2845	1.1871	1.0785	1.0449	0.0633	yes	up	B(i)	-	-	-	-	-	-	-	-	-	-	-	-	223.06085632763	3.8781333333333	M-H	C11H12O5	35.3	0	metab_25790	neg_14073	neg	44.7	4.308	0.1032	4.123	0.115
Osthenol	0.03555	0.3608	1.1838	1.065	1.0419	0.0592	yes	up	B(ii)	C18080	-	-	map01110;map00999;map01061	Biosynthesis of secondary metabolites;Biosynthesis of various plant secondary metabolites;Biosynthesis of phenylpropanoids	Metabolism;Metabolism;Metabolism	Global and overview maps;Biosynthesis of other secondary metabolites;Chemical structure transformation maps	HMDB0034130	Phenylpropanoids and polyketides	Coumarins and derivatives	Hydroxycoumarins	484-14-0	285.11164994453	5.6165166666667	M+CH3OH+Na	C14H14O3	0	42.4	metab_3959	pos_4291	pos	45.7	4.352	0.128	4.177	0.1214
Asn-Lys-Lys	0.03004	0.3474	1.1787	1.0929	1.0472	0.0665	yes	up	B(i)	-	-	-	-	-	-	-	-	-	-	-	-	433.24389811565	5.6173166666667	M+FA-H	C16H32N6O5	58.9	0	metab_17135	neg_4887	neg	48.8	4.239	0.06726	4.048	0.1726
L-gamma-Glutamyl-S-allylthio-L-cysteine	0.03226	0.3535	1.1772	1.0986	1.0474	0.0668	yes	up	B(ii)	-	-	-	-	-	-	-	HMDB0038515	Organic acids and derivatives	Carboxylic acids and derivatives	Amino acids, peptides, and analogues	-	343.04288272604	0.49621666666667	M+Na-2H	C11H18N2O5S2	0	40.9	metab_28731	neg_17154	neg	42.1	4.578	0.1329	4.371	0.1549
Carbamoyl (2R)-2,5-diaminopentanoate	0.0334	0.3576	1.1755	1.08	1.0327	0.0465	yes	up	B(ii)	-	-	-	-	-	-	-	HMDB0257951	Organic acids and derivatives	Carboxylic acids and derivatives	Amino acids, peptides, and analogues	-	174.08813699199	0.6029	M-H	C6H13N3O3	0	51.4	metab_13049	neg_652	neg	49.4	6.026	0.06959	5.835	0.1767
N-acetyl-d-lactosamine	0.02651	0.3361	1.1716	1.1663	0.9637	-0.0534	yes	down	B(i)	-	-	-	-	-	-	-	-	-	-	-	-	384.14963340659	0.66328333333333	M+H	C14H25NO11	87.5	0	metab_569	pos_621	pos	54.5	5.362	0.157	5.564	0.1081
Trans-4-Hydroxycyclohexylacetic acid	0.02866	0.3422	1.1715	1.0406	1.0442	0.0625	yes	up	B(ii)	-	-	-	-	-	-	-	HMDB0000909	Organic oxygen compounds	Organooxygen compounds	Alcohols and polyols	68592-23-4	203.092	4.0920833333333	M+FA-H	C8H14O3	0	63.6	metab_25566	neg_13847	neg	51.4	4.295	0.09095	4.113	0.148
(1x,2x)-Guaiacylglycerol 3-glucoside	0.04292	0.3807	1.1706	1.1682	0.9523	-0.0705	yes	down	B(ii)	-	-	-	-	-	-	-	HMDB0040600	Lipids and lipid-like molecules	Fatty Acyls	Fatty acyl glycosides	7094-73-7	375.13054856507	4.41705	M-H	C16H24O10	0	57.4	metab_15984	neg_3714	neg	49.9	4.61	0.2204	4.841	0.1029
N-oleoyl leucine	0.0195	0.3043	1.1673	1.0038	0.9733	-0.039	yes	down	B(i)	-	-	-	-	-	-	-	HMDB0241962;LMFA08020116	Organic acids and derivatives	Carboxylic acids and derivatives	Amino acids, peptides, and analogues	-	394.33200457307	6.77205	M-H	C24H45NO3	94.5	0	metab_19486	neg_7412	neg	57.8	5.912	0.1076	6.074	0.09391
Asymmetric dimethylarginine	0.04286	0.3807	1.1631	1.104	1.0492	0.0693	yes	up	B(ii)	C03626	-	-	-	-	-	-	HMDB0001539	Organic acids and derivatives	Carboxylic acids and derivatives	Amino acids, peptides, and analogues	30315-93-6	237.11291965463	5.9527666666667	M+Cl	C8H18N4O2	0	46.1	metab_17693	neg_5472	neg	48.2	4.437	0.09507	4.229	0.1971
Spb(20:0_2o)	0.02377	0.3284	1.1628	1.1186	1.0358	0.0508	yes	up	B(i)	-	-	-	-	-	-	-	-	-	-	-	-	330.33619478408	6.1478166666667	M+H	C20H43NO2	45.1	0	metab_4726	pos_5157	pos	47.4	5.983	0.1505	5.776	0.1163
N-Lactoylleucine	0.04598	0.3901	1.1598	1.0334	1.0497	0.0699	yes	up	B(ii)	-	-	-	-	-	-	-	HMDB0062176	Organic acids and derivatives	Carboxylic acids and derivatives	Amino acids, peptides, and analogues	210769-82-7	204.123	1.9554666666667	M+H	C9H17NO4	0	55	metab_1369	pos_1496	pos	49.1	4.163	0.1714	3.966	0.1246
N-Formyl-L-Methionine	0.009639	0.2559	1.1579	1.0935	1.0408	0.0576	yes	up	B(i)	C03145	Peptides	Amino acids	map00270	Cysteine and methionine metabolism	Metabolism	Amino acid metabolism	HMDB0001015	Organic acids and derivatives	Carboxylic acids and derivatives	Amino acids, peptides, and analogues	4289-98-9	176.03847883547	3.5632666666667	M-H	C6H11NO3S	92.1	0	metab_26227	neg_14519	neg	55.1	4.418	0.05518	4.245	0.1204
5',8-Dihydroxy-3',4',7-trimethoxyflavan	0.04562	0.3887	1.1579	1.0754	1.0437	0.0616	yes	up	B(ii)	-	-	-	-	-	-	-	HMDB0040308	Phenylpropanoids and polyketides	Flavonoids	O-methylated flavonoids	133342-96-8	331.11841210914	4.6683833333333	M-H	C18H20O6	0	46.2	metab_16197	neg_3927	neg	47.9	4.686	0.1049	4.49	0.1817
6-Oxopiperidine-2-carboxylic acid	0.002973	0.1885	1.1578	1.0999	0.9692	-0.0452	yes	down	B(ii)	-	-	-	-	-	-	-	HMDB0061705	Organic acids and derivatives	Carboxylic acids and derivatives	Amino acids, peptides, and analogues	-	144.06532330442	0.65798333333333	M+H	C6H9NO3	0	45.9	metab_554	pos_603	pos	47.6	5.216	0.07573	5.382	0.07179
4-hydroxyproline	0.04002	0.3736	1.1563	1.0389	1.0428	0.0605	yes	up	B(i)	C01157	Peptides	Amino acids	map01100;map00470;map00330;map02010	Metabolic pathways;D-Amino acid metabolism;Arginine and proline metabolism;ABC transporters	Metabolism;Metabolism;Metabolism;Environmental Information Processing	Global and overview maps;Metabolism of other amino acids;Amino acid metabolism;Membrane transport	HMDB0000725;PW_C002643	Organic acids and derivatives	Carboxylic acids and derivatives	Amino acids, peptides, and analogues	51-35-4	132.06532794363	0.59453333333333	M+H	C5H9NO3	59.9	0	metab_11884	pos_13056	pos	50.4	4.337	0.0821	4.159	0.1658
Vanillyl alcohol	0.04655	0.3913	1.1557	1.0376	1.058	0.0814	yes	up	B(i)	C06317	-	-	map00627;map01120	Aminobenzoate degradation;Microbial metabolism in diverse environments	Metabolism;Metabolism	Xenobiotics biodegradation and metabolism;Global and overview maps	HMDB0032012	Benzenoids	Phenols	Methoxyphenols	498-00-0	213.07655250715	3.9688666666667	M+Hac-H	C8H10O3	46.6	0	metab_15551	neg_3268	neg	47	3.427	0.08874	3.239	0.1827
Medica 16	0.04682	0.3918	1.1541	1.0049	0.9668	-0.0488	yes	down	B(i)	-	-	-	-	-	-	-	HMDB0254402	Lipids and lipid-like molecules	Fatty Acyls	Fatty acids and conjugates	-	323.25870259509	6.6868833333333	M-H2O-H	C20H38O4	76.6	0	metab_21974	neg_10053	neg	53.1	5.439	0.1731	5.626	0.1027
Epsilon-caprolactam	0.03277	0.3558	1.154	1.0533	1.0514	0.0723	yes	up	B(ii)	C06593	-	-	map01100;map00930;map01120	Metabolic pathways;Caprolactam degradation;Microbial metabolism in diverse environments	Metabolism;Metabolism;Metabolism	Global and overview maps;Xenobiotics biodegradation and metabolism;Global and overview maps	HMDB0062769	Organoheterocyclic compounds	Lactams	Caprolactams	105-60-2	158.08200855632	3.7079333333333	M+FA-H	C6H11NO	0	45.4	metab_15280	neg_2993	neg	47.2	3.97	0.1473	3.776	0.1223
5-[3-acetyl-2-(carboxymethyl)-1,3,6-trimethylcyclohexyl]-3-methylpentanoic acid	0.02607	0.3352	1.152	1.1055	1.0415	0.0587	yes	up	B(i)	-	-	-	-	-	-	-	-	-	-	-	-	321.20670422079	6.2399166666667	M-H2O-H	C19H32O5	89.8	0	metab_18393	neg_6222	neg	56.4	5.191	0.1129	4.984	0.1582
N-Phenylmaleimide	0.03941	0.3717	1.1506	1.1496	1.0443	0.0625	yes	up	B(ii)	-	-	-	-	-	-	-	HMDB0255228	Organoheterocyclic compounds	Pyrrolines	Phenylpyrrolines	-	172.04017727309	4.88725	M-H	C10H7NO2	0	43.8	metab_24848	neg_13116	neg	47.9	4.813	0.08594	4.609	0.192
Methyl 12-hydroxyoctadecanoate	0.0475	0.3939	1.1505	1.2269	0.9454	-0.0811	yes	down	B(i)	-	-	-	-	-	-	-	-	-	-	-	-	297.27852743232	1.0785166666667	M+H-H2O	C19H38O3	56.9	0	metab_940	pos_1038	pos	49.6	4.083	0.1657	4.319	0.1942
11beta,13-Dihydrolactucin	0.03101	0.3518	1.1501	1.1156	1.0511	0.0719	yes	up	B(i)	-	-	-	-	-	-	-	-	-	-	-	-	259.09719655268	5.9045	M-H2O-H	C15H18O5	84	0	metab_17568	neg_5339	neg	55.5	4.322	0.1322	4.112	0.1563
Pyridoxal	0.005466	0.2165	1.1483	1.0951	0.9698	-0.0442	yes	down	B(i)	C00250	Vitamins and cofactors	Vitamins	map01100;map00750;map04977;map01120;map01240	Metabolic pathways;Vitamin B6 metabolism;Vitamin digestion and absorption;Microbial metabolism in diverse environments;Biosynthesis of cofactors	Metabolism;Metabolism;Organismal Systems;Metabolism;Metabolism	Global and overview maps;Metabolism of cofactors and vitamins;Digestive system;Global and overview maps;Global and overview maps	HMDB0001545;PW_C001188	Organoheterocyclic compounds	Pyridines and derivatives	Pyridine carboxaldehydes	66-72-8	168.06531995905	0.65798333333333	M+H	C8H9NO3	39.8	0	metab_555	pos_604	pos	46.6	5.562	0.07619	5.735	0.09263
(3beta,8x,9x,15x,24x)-8,9-Epoxyergosta-5,22-diene-3,15-diol	0.04659	0.3913	1.1458	1.0998	0.961	-0.0574	yes	down	B(ii)	-	-	-	-	-	-	-	HMDB0039602	Organic acids and derivatives	Hydroxy acids and derivatives	Medium-chain hydroxy acids and derivatives	133587-90-3	427.321	7.0061833333333	M-H	C28H44O3	0	42.7	metab_21451	neg_9485	neg	46.5	5.173	0.166	5.383	0.1541
Artemisinin	0.01514	0.2845	1.145	1.0114	1.0414	0.0585	yes	up	B(i)	C09538	-	-	-	-	-	-	HMDB0242246	Lipids and lipid-like molecules	Prenol lipids	Terpene lactones	63968-64-9	281.13909618563	5.7398166666667	M-H	C15H22O5	83.6	0	metab_17248	neg_5003	neg	55	4.027	0.08884	3.867	0.1006
4-hydroxyquinoline sulfate	0.004824	0.2076	1.1379	1.0836	1.0351	0.0498	yes	up	B(i)	-	-	-	-	-	-	-	-	-	-	-	-	270.00962792467	0.93876666666667	M+FA-H	C9H7NO4S	46.6	0	metab_13526	neg_1180	neg	44.6	4.955	0.05568	4.787	0.09995
3-Carboxy-4-methyl-5-ethyl-2-furanpropionic acid	0.01372	0.2797	1.1347	1.0174	1.0364	0.0516	yes	up	B(ii)	-	-	-	-	-	-	-	HMDB0244411	Lipids and lipid-like molecules	Fatty Acyls	Fatty acids and conjugates	-	207.066	6.7879666666667	M-H2O-H	C11H14O5	0	40.5	metab_19513	neg_7441	neg	45.8	4.61	0.08354	4.448	0.104
5-Diazouracil	0.04552	0.3885	1.1307	1.0109	0.957	-0.0634	yes	down	B(ii)	C14480	-	-	-	-	-	-	HMDB0246780	Organoheterocyclic compounds	Diazines	Pyrimidines and pyrimidine derivatives	2435-76-9	183.016	1.1302833333333	M+FA-H	C4H2N4O2	0	40	metab_27525	neg_15859	neg	46.2	4.075	0.08028	4.258	0.179
Genipinic acid	0.04992	0.397	1.1224	1.0645	1.0505	0.0711	yes	up	B(ii)	-	-	-	-	-	-	-	HMDB0038126	Organic acids and derivatives	Carboxylic acids and derivatives	Dicarboxylic acids and derivatives	-	263.05335604112	4.5829	M+Na-2H	C11H14O6	0	67.8	metab_25109	neg_13381	neg	52.3	4.411	0.1467	4.199	0.1809
3-Hydroxytetradecanedioic acid	0.006484	0.2234	1.1158	1.048	1.0274	0.039	yes	up	B(ii)	-	-	-	-	-	-	-	HMDB0000394	Lipids and lipid-like molecules	Fatty Acyls	Fatty acids and conjugates	73179-89-2	273.17041109432	5.9421833333333	M-H	C14H26O5	0	49.2	metab_23568	neg_11801	neg	48.6	5.706	0.06501	5.554	0.08733
Glyzarin	0.01836	0.3025	1.1108	0.9345	1.0307	0.0436	yes	up	B(ii)	-	-	-	-	-	-	-	HMDB0029534	Phenylpropanoids and polyketides	Isoflavonoids	Isoflav-2-enes	62820-28-4	295.096	5.8334166666667	M+H	C18H14O4	0	59.1	metab_4150	pos_4520	pos	49.2	4.701	0.08601	4.561	0.08536
(R)-2-(4-(Tert-butoxycarbonyl)morpholin-3-yl)acetic acid	0.04093	0.3771	1.1054	1.2143	0.9635	-0.0536	yes	down	B(ii)	-	-	-	-	-	-	-	HMDB0247375	Organoheterocyclic compounds	Oxazinanes	Morpholines	-	246.13345091909	1.9501666666667	M+H	C11H19NO5	0	47.7	metab_1295	pos_1418	pos	47.8	4.91	0.09993	5.096	0.1664
Simvastatin hydroxy acid	0.04075	0.376	1.1045	1.0417	1.0336	0.0477	yes	up	B(ii)	-	-	-	-	-	-	-	HMDB0061047	Organic acids and derivatives	Hydroxy acids and derivatives	Medium-chain hydroxy acids and derivatives	-	435.27403882534	6.22405	M-H	C25H40O6	0	82.9	metab_22902	neg_11084	neg	54.7	5.99	0.06702	5.795	0.1911
3-Dehydroteasterone	0.03086	0.3518	1.1034	1.0399	0.9625	-0.0552	yes	down	B(ii)	C15792	-	-	map01100;map00905;map01110	Metabolic pathways;Brassinosteroid biosynthesis;Biosynthesis of secondary metabolites	Metabolism;Metabolism;Metabolism	Global and overview maps;Metabolism of terpenoids and polyketides;Global and overview maps	HMDB0041527	Lipids and lipid-like molecules	Steroids and steroid derivatives	Bile acids, alcohols and derivatives	124853-28-7	427.32081305447	6.9050833333333	M-H2O-H	C28H46O4	0	68.6	metab_21583	neg_9627	neg	51.2	4.615	0.1054	4.795	0.1398
Cytosine	0.001666	0.1651	1.1017	1.0644	1.0281	0.04	yes	up	B(i)	C00380	Nucleic acids	Bases	map00240;map01100;map01232	Pyrimidine metabolism;Metabolic pathways;Nucleotide metabolism	Metabolism;Metabolism;Metabolism	Nucleotide metabolism;Global and overview maps;Global and overview maps	HMDB0000630	Organoheterocyclic compounds	Diazines	Pyrimidines and pyrimidine derivatives	71-30-7	112.05036433973	0.67386666666667	M+H	C4H5N3O	65.6	0	metab_11768	pos_12921	pos	51.7	5.449	0.06312	5.3	0.05794
3-allyl-2-hydroxybenzoic acid	0.04583	0.3896	1.0993	1.0413	1.0482	0.068	yes	up	B(i)	-	-	-	-	-	-	-	-	-	-	-	-	177.055	4.5829	M-H	C10H10O3	68.3	0	metab_25114	neg_13386	neg	51.8	4.346	0.138	4.146	0.1646
Hydroxyrepaglinide	0.03728	0.3655	1.0901	0.9858	0.9742	-0.0377	yes	down	B(ii)	-	-	-	-	-	-	-	HMDB0060979	Organoheterocyclic compounds	Piperidines	Phenylpiperidines	-	486.295	6.6161666666667	M+NH4	C27H36N2O5	0	77.8	metab_5446	pos_5972	pos	52.9	6.466	0.1526	6.637	0.08509
Ethyl beta-D-glucopyranoside	0.04835	0.3957	1.0878	1.226	0.9576	-0.0625	yes	down	B(ii)	-	-	-	-	-	-	-	HMDB0029968	Organic oxygen compounds	Organooxygen compounds	Carbohydrates and carbohydrate conjugates	3198-49-0	250.12821398761	1.00375	M+ACN+H	C8H16O6	0	65.8	metab_11439	pos_12546	pos	51.2	4.338	0.08988	4.53	0.189
Gaba	0.005416	0.2163	1.0872	1.0194	1.0325	0.0461	yes	up	B(i)	C00334	Peptides;Peptides;Hormones and transmitters	Amino acids;Amines;Neurotransmitters	map01100;map01120;map00760;map02024;map00650;map00330;map04915;map04024;map04929;map04080;map00250;map05032;map04727;map04742;map04723;map00410;map04721;map05033	Metabolic pathways;Microbial metabolism in diverse environments;Nicotinate and nicotinamide metabolism;Quorum sensing;Butanoate metabolism;Arginine and proline metabolism;Estrogen signaling pathway;cAMP signaling pathway;GnRH secretion;Neuroactive ligand-receptor interaction;Alanine, aspartate and glutamate metabolism;Morphine addiction;GABAergic synapse;Taste transduction;Retrograde endocannabin…	Metabolism;Metabolism;Metabolism;Cellular Processes;Metabolism;Metabolism;Organismal Systems;Environmental Information Processing;Organismal Systems;Environmental Information Processing;Metabolism;Human Diseases;Organismal Systems;Organismal Systems;Organismal Systems;Metabolism;Organismal Systems;Human Diseases	Global and overview maps;Global and overview maps;Metabolism of cofactors and vitamins;Cellular community - prokaryotes;Carbohydrate metabolism;Amino acid metabolism;Endocrine system;Signal transduction;Endocrine system;Signaling molecules and interaction;Amino acid metabolism;Substance dependence;Nervous system;Sensory system;Nervous system;Metabolism of other amino acids;Nervous system;Substanc…	HMDB0000112	Organic acids and derivatives	Carboxylic acids and derivatives	Amino acids, peptides, and analogues	1956-12-02	102.05587975387	0.59225	M-H	C4H9NO2	41.9	0	metab_28253	neg_16641	neg	47	4.708	0.02999	4.56	0.09759
5-(3-methylphenyl)-3-[3-(2-methylpyrazol-3-yl)phenyl]-1,2,4-oxadiazole	0.02313	0.3236	1.0829	0.9968	1.0404	0.0571	yes	up	B(i)	-	-	-	-	-	-	-	-	-	-	-	-	317.13787590592	5.7018333333333	M+H	C19H16N4O	39.2	0	metab_8374	pos_9224	pos	45.3	3.969	0.1184	3.815	0.07618
Docosanamide	0.03807	0.3671	1.0821	0.9393	1.0343	0.0486	yes	up	B(ii)	-	-	-	-	-	-	-	HMDB0000583	Lipids and lipid-like molecules	Fatty Acyls	Fatty amides	3061-75-4	340.35735584366	6.77565	M+H	C22H45NO	0	73.2	metab_6776	pos_7407	pos	52.5	4.766	0.0903	4.608	0.1336
3-methoxyphenol	0.01234	0.2714	1.0817	0.992	1.0463	0.0653	yes	up	B(i)	-	-	-	-	-	-	-	-	-	-	-	-	123.04501121548	3.8834333333333	M-H	C7H8O2	41.5	0	metab_25785	neg_14068	neg	41.2	3.457	0.08644	3.304	0.08737
Pimelic acid	0.03942	0.3717	1.0799	0.9647	1.0421	0.0595	yes	up	B(i)	C02656	Organic acids	Carboxylic acids	map01100;map00780;map01240	Metabolic pathways;Biotin metabolism;Biosynthesis of cofactors	Metabolism;Metabolism;Metabolism	Global and overview maps;Metabolism of cofactors and vitamins;Global and overview maps	HMDB0000857;LMFA01170051	Lipids and lipid-like molecules	Fatty Acyls	Fatty acids and conjugates	111-16-0	159.066	4.4439166666667	M-H	C7H12O4	80.1	0	metab_25232	neg_13505	neg	54.9	4.057	0.1057	3.893	0.1331
Phaseic acid	0.01762	0.2998	1.0779	0.939	1.0269	0.0383	yes	up	B(ii)	C09707	-	-	map00906	Carotenoid biosynthesis	Metabolism	Metabolism of terpenoids and polyketides	HMDB0302844	Lipids and lipid-like molecules	Prenol lipids	Sesquiterpenoids	24394-14-7	301.10790742075	5.6066666666667	M+Na-2H	C15H20O5	0	54.3	metab_17123	neg_4874	neg	48.7	5.083	0.09043	4.95	0.07094
4-Pentenoic acid	0.04367	0.3826	1.0759	1.1995	1.0428	0.0605	yes	up	B(i)	-	-	-	-	-	-	-	HMDB0031602;LMFA01030007	Lipids and lipid-like molecules	Fatty Acyls	Fatty acids and conjugates	591-80-0	101.05956112167	0.65798333333333	M+H	C5H8O2	91.3	0	metab_11791	pos_12951	pos	57.2	5.361	0.1293	5.141	0.1949
Hexadecanedioic acid	0.02699	0.3376	1.0735	0.9816	1.0335	0.0475	yes	up	B(i)	C19615	-	-	map01100;map00073	Metabolic pathways;Cutin, suberine and wax biosynthesis	Metabolism;Metabolism	Global and overview maps;Lipid metabolism	HMDB0000672;LMFA01170022	Lipids and lipid-like molecules	Fatty Acyls	Fatty acids and conjugates	505-54-4	285.20670504585	6.3358666666667	M-H	C16H30O4	99.2	0	metab_28890	neg_10816	neg	58.2	5.005	0.05197	4.843	0.1443
Puerol B	0.02704	0.3376	1.0672	0.8926	1.0258	0.0368	yes	up	B(i)	-	-	-	-	-	-	-	-	-	-	-	-	313.10662446652	5.8334166666667	M+H	C18H16O5	85.6	0	metab_4151	pos_4521	pos	55.2	5.242	0.07673	5.11	0.09922
4-dodecylbenzenesulfonic acid	0.02783	0.3396	1.0671	0.9954	1.0231	0.033	yes	up	B(i)	-	-	-	-	-	-	-	HMDB0059915	Benzenoids	Benzene and substituted derivatives	Benzenesulfonic acids and derivatives	-	325.18391412822	7.5175	M-H	C18H30O3S	94.3	0	metab_20856	neg_8848	neg	57.3	6.509	0.08745	6.362	0.1092
2,3,4,5-Tetrahydro-2-pyridinecarboxylic acid	0.02917	0.3444	1.057	0.9381	1.0385	0.0546	yes	up	B(ii)	C00450	-	-	map01100;map00310;map01110;map01120;map00960;map01064;map01060	Metabolic pathways;Lysine degradation;Biosynthesis of secondary metabolites;Microbial metabolism in diverse environments;Tropane, piperidine and pyridine alkaloid biosynthesis;Biosynthesis of alkaloids derived from ornithine, lysine and nicotinic acid;Biosynthesis of plant secondary metabolites	Metabolism;Metabolism;Metabolism;Metabolism;Metabolism;Metabolism;Metabolism	Global and overview maps;Amino acid metabolism;Global and overview maps;Global and overview maps;Biosynthesis of other secondary metabolites;Chemical structure transformation maps;Chemical structure transformation maps	HMDB0012130	Organic acids and derivatives	Carboxylic acids and derivatives	Amino acids, peptides, and analogues	73980-78-6	253.11902565762	5.4205666666667	2M-H	C6H9NO2	0	41	metab_24281	neg_12538	neg	47.7	4.068	0.1005	3.917	0.105
1,4-Dihydro-2-methylbenzoicacid	0.04937	0.3962	1.0568	0.9944	1.0297	0.0422	yes	up	B(ii)	-	-	-	-	-	-	-	HMDB0247383	Lipids and lipid-like molecules	Steroids and steroid derivatives	Steroid esters	-	393.17127394327	7.5175	M+Na-2H	C22H28O5	0	77.8	metab_20854	neg_8846	neg	52.4	5.441	0.1038	5.284	0.1372
2',3-dihydroxy-4,4',6'-trimethoxychalcone	0.03623	0.3628	1.0554	1.0434	1.0358	0.0507	yes	up	B(i)	-	-	-	-	-	-	-	-	-	-	-	-	331.11531591557	5.1040666666667	M+H	C18H18O6	47.1	0	metab_8744	pos_9625	pos	46.4	5.04	0.1542	4.866	0.08644
12-opda	0.04731	0.3928	1.0547	0.981	0.9665	-0.0491	yes	down	B(i)	C01226	-	-	map01100;map00592;map01110	Metabolic pathways;alpha-Linolenic acid metabolism;Biosynthesis of secondary metabolites	Metabolism;Metabolism;Metabolism	Global and overview maps;Lipid metabolism;Global and overview maps	HMDB0301804	Lipids and lipid-like molecules	Fatty Acyls	Eicosanoids	-	293.20945133069	6.37715	M+H	C18H28O3	62.8	0	metab_7287	pos_7986	pos	48.5	4.941	0.126	5.112	0.135
Glycitein	0.04655	0.3913	1.0532	1.0777	1.048	0.0676	yes	up	B(i)	C14536	-	-	map00943;map01110	Isoflavonoid biosynthesis;Biosynthesis of secondary metabolites	Metabolism;Metabolism	Biosynthesis of other secondary metabolites;Global and overview maps	HMDB0005781;LMPK12050104	Phenylpropanoids and polyketides	Isoflavonoids	Isoflav-2-enes	40957-83-3	283.06085702507	5.9261333333333	M-H	C16H12O5	96.4	0	metab_17622	neg_5394	neg	57.6	4.218	0.188	4.025	0.08987
3-(2,3-dihydro-1,4-benzodioxin-6-yl)-7-hydroxy-2-methylchromen-4-one	0.04056	0.3752	1.0417	0.9345	1.04	0.0566	yes	up	B(i)	-	-	-	-	-	-	-	-	-	-	-	-	355.07944764494	5.4471	M+FA-H	C18H14O5	88.8	0	metab_24261	neg_12517	neg	53.9	3.948	0.08372	3.796	0.1339
Pe(o-16:0/0:0)	0.04773	0.3941	1.0395	0.9356	0.975	-0.0365	yes	down	B(i)	-	-	-	-	-	-	-	LMGP02060002	-	-	-	-	440.31338310219	6.6267666666667	M+H	C21H46NO6P	51.4	0	metab_5452	pos_5978	pos	49.8	6.277	0.1688	6.438	0.04501
Lapachol	0.01905	0.3035	1.0383	0.9187	1.0295	0.042	yes	up	B(ii)	C10366	-	-	-	-	-	-	HMDB0253978	Benzenoids	Naphthalenes	Naphthoquinones	84-79-7	287.09227422488	5.4471	M+FA-H	C15H14O3	0	67	metab_24262	neg_12518	neg	52.5	4.744	0.06384	4.608	0.1001
2-Aminomuconic acid semialdehyde	0.03512	0.3604	1.0348	0.9978	0.9506	-0.0731	yes	down	B(ii)	C03824	-	-	map01100;map00627;map00380;map01120	Metabolic pathways;Aminobenzoate degradation;Tryptophan metabolism;Microbial metabolism in diverse environments	Metabolism;Metabolism;Metabolism;Metabolism	Global and overview maps;Xenobiotics biodegradation and metabolism;Amino acid metabolism;Global and overview maps	HMDB0001280	Organic acids and derivatives	Carboxylic acids and derivatives	Amino acids, peptides, and analogues	245128-91-0	140.03518866272	3.4829666666667	M-H	C6H7NO3	0	42	metab_14930	neg_2634	neg	47.1	3.039	0.04703	3.197	0.1518
(-)-3-(4-(2-(Phenoxazin-10-yl)ethoxy)phenyl)-2-ethoxypropanoic acid	0.03496	0.3601	1.0247	0.9096	1.036	0.0511	yes	up	B(ii)	-	-	-	-	-	-	-	HMDB0242198	Organoheterocyclic compounds	Benzoxazines	Phenoxazines	-	440.15104396025	5.0362666666667	M+Na-2H	C25H25NO5	0	68.5	metab_24678	neg_12943	neg	49.8	4.11	0.08904	3.967	0.1128
Histidylmethionine	0.02913	0.3442	1.0222	0.8449	1.0246	0.0351	yes	up	B(ii)	-	-	-	-	-	-	-	HMDB0028891	Organic acids and derivatives	Carboxylic acids and derivatives	Amino acids, peptides, and analogues	2488-11-01	331.10858666553	5.8300666666667	M+FA-H	C11H18N4O3S	0	75.4	metab_17388	neg_5150	neg	52.6	5.032	0.07686	4.911	0.08742
(x)-2-Heptanol glucoside	0.04983	0.3969	1.02	0.8625	1.0309	0.0439	yes	up	B(ii)	-	-	-	-	-	-	-	HMDB0035028	Lipids and lipid-like molecules	Fatty Acyls	Fatty acyl glycosides	-	259.15478507301	4.4386	M-H2O-H	C13H26O6	0	43.3	metab_25237	neg_13510	neg	47.5	4.639	0.07393	4.5	0.1337
3-hydroxy-4-methyl-2-(2-methylbutanoyloxy)pentanoic acid	0.04431	0.3844	1.0105	0.8798	1.0344	0.0488	yes	up	B(i)	-	-	-	-	-	-	-	-	-	-	-	-	231.12344052572	5.5482	M-H	C11H20O5	78.1	0	metab_24176	neg_12432	neg	54.4	4.272	0.08944	4.13	0.1218
Hyaluronan biosynthesis, precursor 1	0.01508	0.2845	1.0097	0.8684	1.0241	0.0343	yes	up	B(ii)	C04794	-	-	-	-	-	-	HMDB0060071	Organic oxygen compounds	Organooxygen compounds	Carbohydrates and carbohydrate conjugates	-	414.07996493644	5.8300666666667	M+Cl	C14H21NO11	0	71.2	metab_23840	neg_12085	neg	52.5	4.847	0.06969	4.733	0.0654
4-Hydroxy-6-methyl-2-pyrone	0.02034	0.3082	1.0064	0.9681	0.9589	-0.0605	yes	down	B(i)	C02752	-	-	-	-	-	-	-	-	-	-	675-10-5	125.02425329055	3.1840666666667	M-H	C6H6O3	51.2	0	metab_14577	neg_2270	neg	44.6	3.456	0.07835	3.604	0.1061
L-Ribulose	0.001697	0.1667	1.006	1.0718	0.9796	-0.0297	yes	down	B(ii)	C00508	Carbohydrates	Monosaccharides	map01100;map00040	Metabolic pathways;Pentose and glucuronate interconversions	Metabolism;Metabolism	Global and overview maps;Carbohydrate metabolism	HMDB0003371	Organic oxygen compounds	Organooxygen compounds	Carbohydrates and carbohydrate conjugates	2042-27-5;130271-85-1	185.02185766986	0.64548333333333	M+Cl	C5H10O5	0	40.8	metab_13164	neg_778	neg	47.1	6.009	0.04506	6.134	0.05604
Prostaglandin a2	0.0368	0.3646	1.0018	0.8909	0.9741	-0.0378	yes	down	B(i)	C05953	Lipids	Eicosanoids	map00590;map01100;map04726	Arachidonic acid metabolism;Metabolic pathways;Serotonergic synapse	Metabolism;Metabolism;Organismal Systems	Lipid metabolism;Global and overview maps;Nervous system	HMDB0002752;PW_C001699	Lipids and lipid-like molecules	Fatty Acyls	Eicosanoids	13345-50-1	333.20672052085	6.1763	M-H	C20H30O4	92	0	metab_23013	neg_11206	neg	56.6	5.27	0.1086	5.41	0.09295
