# Supplementary material for: Effects of Galacto-Oligosaccharide Supplementation on Cecal Microbiota, Phospholipid and Aromatic Amino Acid Metabolism in Mice
Source: Microorganisms. 2026 Mar 13;14(3):652. doi: 10.3390/microorganisms14030652 (PMC13029313; doi:10.3390/microorganisms14030652)
Supplement: Supplementary file 1 [file microorganisms-14-00652-s001.zip › Supplementary Table S2-Detailed information on differential metabolites between the H-GOS and CON groups.xlsx]

## Sheet: Supplementary Table S2
Metabolite	P_value	FDR	VIP_pred_OPLS-DA	VIP_PLS-DA	FC(H_GOS/CON)	Log2FC(H_GOS/CON)	Significant	Regulate	level	KEGG Compound ID	KEGG Compound First Category	KEGG Compound Second Category	KEGG Pathway ID	KEGG Pathway Description	KEGG Pathway First Category	KEGG Pathway Second Category	Library ID	HMDB Superclass	HMDB Class	HMDB Subclass	CAS ID	M/Z	Retention time	Adducts	Formula	Fragmentation Score	Theoretical Fragmentation Score	Metab ID	ID	Mode	Score	h_gos_mean	h_gos_SD	con_mean	con_SD
GPGro(16:0/18:1)	0.0001951	0.04757	5.0037	4.6803	1.7115	0.7752	yes	up	B(i)	-	-	-	-	-	-	-	-	-	-	-	-	747.51750212223	6.6922	M-H	C40H77O10P	37.3	0	metab_21958	neg_10035	neg	44.6	5.807	0.342	3.393	0.9772
5-Hydroxy-14,16-hentriacontanedione	0.007575	0.3046	4.8051	4.5767	2.3891	1.2564	yes	up	B(ii)	-	-	-	-	-	-	-	HMDB0032087	Lipids and lipid-like molecules	Fatty Acyls	Fatty alcohols	38971-64-1	519.41440488917	5.9563833333333	M+K	C31H60O3	0	52.9	metab_4347	pos_4738	pos	44.6	4.544	0.898	1.902	1.721
St(24:1_o4/18:1)	0.01174	0.3427	4.6422	4.579	0.1992	-2.3279	yes	down	B(i)	-	-	-	-	-	-	-	-	-	-	-	-	701.53450266884	7.4375333333333	M+FA-H	C42H72O5	90.5	0	metab_20974	neg_8977	neg	56.1	0.7212	1.358	3.621	1.869
Pg(34:1)	0.002017	0.1783	4.5534	4.2644	1.6144	0.691	yes	up	B(i)	-	-	-	-	-	-	-	HMDB0010573	Lipids and lipid-like molecules	Glycerophospholipids	Glycerophosphoglycerols	1177673-26-5	747.51705038289	7.00085	M-H	C40H77O10P	50.4	0	metab_19855	neg_7805	neg	47.6	5.807	0.2222	3.597	1.289
PI-Cer(18:0_2O/17:0_O)	1.113E-8	1.13E-5	4.5382	4.3828	1.5176	0.6017	yes	up	B(i)	-	-	-	-	-	-	-	-	-	-	-	-	810.54887213302	6.7186666666667	M-H	C41H82NO12P	70.5	0	metab_19409	neg_7326	neg	49.6	5.404	0.2631	3.561	0.04655
Kukoamine C	0.0236	0.4122	4.3827	4.037	1.7118	0.7755	yes	up	B(ii)	C17617	-	-	-	-	-	-	HMDB0060526	Benzenoids	Phenols	Benzenediols	-	495.29591429746	3.9975666666667	M+H-2H2O	C28H42N4O6	0	72.6	metab_9716	pos_10674	pos	52.3	5.666	0.2325	3.31	2.151
Apigenin glucoside arabinoside	0.005656	0.2766	4.2545	3.9921	2.7221	1.4447	yes	up	B(i)	-	-	-	-	-	-	-	-	-	-	-	-	563.13992599072	4.6683833333333	M-H	C26H28O14	56.8	0	metab_16201	neg_3931	neg	49.2	3.272	1.221	1.202	0.775
Hovenoside I	0.0004427	0.08219	4.2406	3.9249	1.3871	0.4721	yes	up	B(ii)	-	-	-	-	-	-	-	HMDB0035059	Lipids and lipid-like molecules	Prenol lipids	Triterpenoids	68665-70-3	897.48737376459	6.3411666666667	M-H	C46H74O17	0	52.5	metab_22638	neg_10794	neg	42.4	6.235	0.208	4.495	0.8042
Pg(o-18:2/15:0)	0.0001116	0.03543	4.1725	3.9404	1.3992	0.4846	yes	up	B(i)	-	-	-	-	-	-	-	-	-	-	-	-	717.506	7.0061833333333	M-H	C39H75O9P	49.7	0	metab_21441	neg_9473	neg	46.4	5.822	0.294	4.161	0.5953
Ampicilloyl	0.0002777	0.05893	3.9603	3.7444	0.5168	-0.9524	yes	down	B(ii)	-	-	-	-	-	-	-	HMDB0248360	Organic acids and derivatives	Carboxylic acids and derivatives	Amino acids, peptides, and analogues	-	424.15532183889	5.4205666666667	M+Hac-H	C17H23N3O4S	0	85.1	metab_24279	neg_12536	neg	54	1.663	0.6213	3.218	0.3173
[4,5,6-trihydroxy-5-(hydroxymethyl)cyclohex-2-en-1-yl] benzoate	0.0121	0.3439	3.7746	3.7292	1.7616	0.8169	yes	up	B(i)	-	-	-	-	-	-	-	-	-	-	-	-	325.09245616201	3.1894	M+FA-H	C14H16O6	39.6	0	metab_26679	neg_14977	neg	46.7	4.411	0.7548	2.504	1.328
(Z)-N-Coumaroyl-5-hydroxyanthranilic acid	0.01325	0.3556	3.5341	3.5345	0.1753	-2.5118	yes	down	B(ii)	C08472	-	-	-	-	-	-	HMDB0038577	Phenylpropanoids and polyketides	Cinnamic acids and derivatives	Hydroxycinnamic acids and derivatives	108605-70-5	358.09268594769	4.7592666666667	M+Hac-H	C16H13NO5	0	49.7	metab_16284	neg_4016	neg	48.2	0.3675	0.02455	2.096	1.409
2-Anthraquinonesulfonic acid	0.0008818	0.1192	3.4861	3.3896	1.7758	0.8285	yes	up	B(ii)	-	-	-	-	-	-	-	HMDB0245031	Benzenoids	Anthracenes	Anthraquinones	-	333.00720641851	5.5482	M+FA-H	C14H8O5S	0	64.7	metab_17060	neg_4809	neg	51.3	3.058	0.4634	1.722	0.5258
Ustiloxin D	0.001628	0.1611	3.4439	3.2121	0.7486	-0.4177	yes	down	B(ii)	-	-	-	-	-	-	-	HMDB0041054	Organic acids and derivatives	Carboxylic acids and derivatives	Amino acids, peptides, and analogues	158243-18-6	459.22230302106	5.8334166666667	M+H-2H2O	C23H34N4O8	0	48.2	metab_4157	pos_4527	pos	46.1	3.696	0.6487	4.937	0.2907
Leu-Val-Pro	0.0004358	0.08151	3.37	3.0703	0.6913	-0.5327	yes	down	B(i)	-	-	-	-	-	-	-	-	-	-	-	-	326.20826521246	3.8675	M-H	C16H29N3O4	97.5	0	metab_15454	neg_3170	neg	57.3	2.387	0.2921	3.453	0.4151
Arg-Gly-Leu	0.0007663	0.1115	3.3317	3.1851	0.6924	-0.5303	yes	down	B(i)	-	-	-	-	-	-	-	-	-	-	-	-	365.19239150363	1.4126	M+Na-2H	C14H28N6O4	42.5	0	metab_27307	neg_15632	neg	46.8	2.629	0.05446	3.797	0.598
Lys-Ser-Gly	0.007847	0.3097	3.3266	3.1585	0.6179	-0.6945	yes	down	B(i)	-	-	-	-	-	-	-	-	-	-	-	-	291.16577421174	0.51138333333333	M+H	C11H22N4O5	61.9	0	metab_126	pos_134	pos	49.2	2.13	0.8697	3.447	0.4381
HDMBOA-Glc	0.01711	0.3803	3.3094	3.2851	1.7769	0.8294	yes	up	B(ii)	-	-	-	-	-	-	-	HMDB0037265	Organic oxygen compounds	Organooxygen compounds	Carbohydrates and carbohydrate conjugates	113565-33-6	368.09801565359	3.7606166666667	M-H2O-H	C16H21NO10	0	56.7	metab_25909	neg_14194	neg	49.8	3.465	0.3611	1.95	1.248
Val-Asp-Trp	0.0007638	0.1115	3.3002	3.0778	0.7309	-0.4523	yes	down	B(i)	-	-	-	-	-	-	-	-	-	-	-	-	419.192	4.7784333333333	M+H	C20H26N4O6	72.4	0	metab_3358	pos_3643	pos	51.7	2.936	0.4657	4.017	0.3028
Sl(17:0_o/16:0)	0.002029	0.1783	3.2929	3.1285	1.1803	0.2391	yes	up	B(i)	-	-	-	-	-	-	-	-	-	-	-	-	588.46565388587	7.01695	M-H	C33H67NO5S	70.8	0	metab_19893	neg_7844	neg	52.8	7.529	0.154	6.379	0.6637
Sl(18:0_o/15:0)	5.648E-6	0.003122	3.2472	3.1073	1.1525	0.2048	yes	up	B(i)	-	-	-	-	-	-	-	-	-	-	-	-	588.46569511478	6.8250833333333	M-H	C33H67NO5S	62	0	metab_21717	neg_9770	neg	49.7	7.337	0.1803	6.366	0.2058
Vicenin iii	0.01727	0.382	3.1958	3.1087	1.4378	0.5239	yes	up	B(i)	-	-	-	-	-	-	-	-	-	-	-	-	563.13998511014	4.7805333333333	M-H	C26H28O14	90.7	0	metab_24933	neg_13202	neg	56.1	4.381	0.2738	3.047	1.114
Leu-Leu-Phe	0.03185	0.4468	3.1848	2.9175	0.6415	-0.6405	yes	down	B(i)	-	-	-	-	-	-	-	-	-	-	-	-	392.25378667852	5.7537166666667	M+H	C21H33N3O4	71.1	0	metab_4051	pos_4395	pos	52.5	2.285	1.13	3.562	0.5452
Methyl oleate	0.005283	0.2743	3.1822	3.069	0.7484	-0.418	yes	down	B(i)	C03425	-	-	-	-	-	-	HMDB0034451;LMFA07010965	Lipids and lipid-like molecules	Fatty Acyls	Fatty acid esters	112-62-9	297.27845934121	6.6214333333333	M+H	C19H36O2	70.6	0	metab_5448	pos_5974	pos	51.9	3.475	0.7224	4.643	0.359
Dlcl(18:2/18:2)	9.115E-7	0.0005814	3.1572	3.0297	1.1585	0.2123	yes	up	B(i)	-	-	-	-	-	-	-	-	-	-	-	-	923.50394123268	6.9317	M-H	C45H82O15P2	77.5	0	metab_19765	neg_7711	neg	53.9	6.613	0.2032	5.708	0.04657
(3s)-3-(Benzyloxy)-L-Aspartic Acid	0.0001465	0.04203	3.1219	2.993	0.7578	-0.4	yes	down	B(ii)	-	-	-	-	-	-	-	HMDB0250058	Organic acids and derivatives	Carboxylic acids and derivatives	Amino acids, peptides, and analogues	-	479.164	5.7125	2M+H	C11H13NO5	0	40.3	metab_4011	pos_4350	pos	46.2	3.07	0.1957	4.051	0.3553
Val-Leu-Pro	0.001189	0.1396	3.0949	2.8423	0.7817	-0.3553	yes	down	B(i)	-	-	-	-	-	-	-	-	-	-	-	-	328.22246320041	3.95585	M+H	C16H29N3O4	77.4	0	metab_9750	pos_10712	pos	53.1	3.352	0.4403	4.288	0.2626
GDP-4-Dehydro-6-deoxy-D-mannose	0.006758	0.2928	3.088	2.9623	1.4087	0.4944	yes	up	B(ii)	C01222	-	-	map01100;map00520;map00051;map01250;map00541	Metabolic pathways;Amino sugar and nucleotide sugar metabolism;Fructose and mannose metabolism;Biosynthesis of nucleotide sugars;Biosynthesis of various nucleotide sugars	Metabolism;Metabolism;Metabolism;Metabolism;Metabolism	Global and overview maps;Carbohydrate metabolism;Carbohydrate metabolism;Global and overview maps;Carbohydrate metabolism	HMDB0001346	Nucleosides, nucleotides, and analogues	Purine nucleotides	Purine nucleotide sugars	18186-48-6	608.04420896231	3.4351833333333	M+Na-2H	C16H23N5O15P2	0	42.7	metab_14877	neg_2579	neg	43.3	3.85	0.7505	2.733	0.2904
Indole-3-acetyl-l-alanine	0.04855	0.5019	3.0571	2.8263	0.6149	-0.7015	yes	down	B(i)	-	-	-	-	-	-	-	-	-	-	-	-	288.13393874829	4.3929	M+ACN+H	C13H14N2O3	78.3	0	metab_9335	pos_10261	pos	53.9	2.119	1.38	3.446	0.4354
Ile-Thr-Leu	1.282E-5	0.006131	3.0476	2.8825	0.7794	-0.3597	yes	down	B(i)	-	-	-	-	-	-	-	-	-	-	-	-	346.23300904024	5.0717166666667	M+H	C16H31N3O5	63.7	0	metab_3596	pos_3900	pos	51.7	2.974	0.2057	3.816	0.1595
(8-hydroxy-3-methyl-1-oxo-3,4-dihydroisochromen-5-yl) hydrogen sulfate	0.01998	0.3992	3.047	2.8416	1.4583	0.5443	yes	up	B(i)	-	-	-	-	-	-	-	-	-	-	-	-	273.00709943534	4.1987	M-H	C10H10O7S	85.1	0	metab_25455	neg_13736	neg	54.8	3.656	0.3057	2.507	0.9704
2-methoxy-4-methylphenol	0.01288	0.3527	2.9873	2.802	1.4244	0.5103	yes	up	B(i)	-	-	-	-	-	-	-	HMDB0032136	Benzenoids	Phenols	Methoxyphenols	93-51-6	137.06061616011	3.9317	M-H	C8H10O2	84.6	0	metab_15514	neg_3231	neg	56.1	3.672	0.6162	2.578	0.6387
Panose	0.003504	0.2294	2.926	2.7492	1.229	0.2975	yes	up	B(i)	C00713	-	-	-	-	-	-	HMDB0029937	Organic oxygen compounds	Organooxygen compounds	Carbohydrates and carbohydrate conjugates	33401-87-5	539.138	0.66676666666667	M+Cl	C18H32O16	87.4	0	metab_13246	neg_875	neg	54.5	4.996	0.2588	4.065	0.5419
Vitamin D2 3-glucuronide	0.002121	0.18	2.9229	2.7577	0.8236	-0.2801	yes	down	B(ii)	-	-	-	-	-	-	-	HMDB0010344	Lipids and lipid-like molecules	Steroids and steroid derivatives	Vitamin D and derivatives	-	553.35270140285	6.6868833333333	M-H2O-H	C34H52O7	0	70	metab_21968	neg_10047	neg	51.6	4.294	0.3951	5.214	0.3807
Ile-Asp-Phe	0.006441	0.2902	2.904	2.6226	0.7852	-0.3488	yes	down	B(i)	-	-	-	-	-	-	-	-	-	-	-	-	394.19671350359	5.0610666666667	M+H	C19H27N3O6	67.5	0	metab_8789	pos_9675	pos	51.5	3.294	0.4069	4.195	0.4991
Obtusifolin	0.003549	0.2306	2.8824	2.7255	1.2652	0.3393	yes	up	B(i)	C17039	-	-	-	-	-	-	HMDB0255882	Benzenoids	Anthracenes	Anthraquinones	477-85-0	285.07531803918	5.9297	M+H	C16H12O5	62.3	0	metab_4292	pos_4682	pos	50.4	4.294	0.505	3.394	0.289
Val-Phe	0.01206	0.3439	2.862	2.7139	0.7574	-0.4009	yes	down	B(i)	-	-	-	-	-	-	-	HMDB0029134	Organic acids and derivatives	Carboxylic acids and derivatives	Amino acids, peptides, and analogues	3918-92-1	247.144	5.456	M+H-H2O	C14H20N2O3	91.9	0	metab_3857	pos_4182	pos	57.1	3.194	0.7191	4.217	0.3919
Leu-Leu-Thr	0.00448	0.2538	2.8491	2.6307	0.8041	-0.3145	yes	down	B(i)	-	-	-	-	-	-	-	-	-	-	-	-	346.23315472265	3.7529	M+H	C16H31N3O5	62	0	metab_2400	pos_2605	pos	50.1	3.559	0.4848	4.426	0.3223
Notoginsenoside T1	0.01149	0.3427	2.8267	2.6419	1.2626	0.3364	yes	up	B(ii)	-	-	-	-	-	-	-	HMDB0039049	Lipids and lipid-like molecules	Prenol lipids	Triterpenoids	343962-53-8	651.41049684184	6.1816333333333	M-H	C36H60O10	0	78.6	metab_18259	neg_6080	neg	53.4	4.606	0.3012	3.648	0.6976
A-L-Arabinofuranosyl-(1->3)-[a-L-arabinofuranosyl-(1r5)]-L-arabinose	0.001429	0.1508	2.8265	2.6381	1.2624	0.3361	yes	up	B(ii)	-	-	-	-	-	-	-	HMDB0041223	Organic oxygen compounds	Organooxygen compounds	Carbohydrates and carbohydrate conjugates	-	459.13514594026	0.93876666666667	M+FA-H	C15H26O13	0	73.2	metab_27742	neg_16084	neg	53.5	3.96	0.1442	3.137	0.4399
6-Hydroxymelatonin glucuronide	0.002364	0.1881	2.8187	2.691	0.7895	-0.341	yes	down	B(ii)	-	-	-	-	-	-	-	HMDB0060786	Organic oxygen compounds	Organooxygen compounds	Carbohydrates and carbohydrate conjugates	-	457.18229324967	5.7178	M+CH3OH+H	C19H24N2O9	0	63.3	metab_8360	pos_9210	pos	50.8	3.289	0.3451	4.166	0.405
Ile-Val-Pro	0.02437	0.4184	2.8065	2.5793	0.7421	-0.4303	yes	down	B(i)	-	-	-	-	-	-	-	-	-	-	-	-	326.20823248373	4.1027833333333	M-H	C16H29N3O4	79.3	0	metab_15689	neg_3410	neg	54.2	2.765	0.7934	3.726	0.3993
Pc(pgd2/p-18:0)	0.02637	0.425	2.7973	2.6838	0.7773	-0.3635	yes	down	B(ii)	-	-	-	-	-	-	-	HMDB0289556	Not Available	Not Available	Not Available	-	842.58637570745	6.4941333333333	M+H	C46H84NO10P	0	56.7	metab_7088	pos_7766	pos	41.5	3.738	0.6809	4.809	0.7434
Sophoraflavanone G	0.00513	0.2708	2.7902	2.6391	0.7928	-0.335	yes	down	B(ii)	C18053	-	-	-	-	-	-	HMDB0258381	Phenylpropanoids and polyketides	Flavonoids	Flavans	-	424.18926509963	5.7537166666667	M+	C25H28O6	0	47.1	metab_8327	pos_9171	pos	44.1	3.439	0.5155	4.338	0.3406
Neoliquiritin 2''-apioside	0.004012	0.2421	2.7644	2.6346	1.2258	0.2937	yes	up	B(ii)	-	-	-	-	-	-	-	HMDB0040544	Organic acids and derivatives	Carboxylic acids and derivatives	Amino acids, peptides, and analogues	135432-48-3	549.16618250457	0.67205	M-H	C26H30O13	0	45.9	metab_27977	neg_16338	neg	41.8	4.734	0.2654	3.862	0.5105
Colladonin	0.001622	0.1611	2.7482	2.5605	0.8477	-0.2384	yes	down	B(i)	-	-	-	-	-	-	-	-	-	-	-	-	415.24532057824	6.2438666666667	M+CH3OH+H	C24H30O4	47.8	0	metab_4886	pos_5338	pos	44.9	4.341	0.3813	5.121	0.2326
Sl(16:0_o/15:0)	0.00407	0.2434	2.7476	2.6586	1.1585	0.2123	yes	up	B(i)	-	-	-	-	-	-	-	-	-	-	-	-	560.43457675781	6.5862666666667	M-H	C31H63NO5S	60.7	0	metab_22098	neg_10191	neg	48.9	6.131	0.4369	5.292	0.3413
2'',6''-Di-O-acetylononin	0.001627	0.1611	2.7461	2.5633	1.2322	0.3012	yes	up	B(ii)	-	-	-	-	-	-	-	HMDB0039925	Phenylpropanoids and polyketides	Flavonoids	Flavonoid glycosides	-	569.16783233696	0.98786666666667	M+CH3OH+Na	C26H26O11	0	66.9	metab_860	pos_956	pos	49.4	4.187	0.3168	3.398	0.3232
Ala-Ile-Glu	0.007864	0.3097	2.7286	2.493	0.813	-0.2987	yes	down	B(i)	-	-	-	-	-	-	-	-	-	-	-	-	332.18136796341	2.8684333333333	M+H	C14H25N3O6	41.8	0	metab_1526	pos_1671	pos	47.4	3.513	0.5117	4.321	0.3087
6,7,4'-trihydroxyisoflavone	0.01472	0.3701	2.7247	2.519	1.2245	0.2922	yes	up	B(i)	C14314	-	-	map00943;map01110	Isoflavonoid biosynthesis;Biosynthesis of secondary metabolites	Metabolism;Metabolism	Biosynthesis of other secondary metabolites;Global and overview maps	HMDB0031715	Phenylpropanoids and polyketides	Isoflavonoids	Isoflav-2-enes	17817-31-1	271.05968187372	6.0150833333333	M+H	C15H10O5	82.1	0	metab_4451	pos_4847	pos	54.8	4.772	0.3478	3.897	0.6406
24-Oxo-1alpha,23,25-trihydroxyvitamin D3	0.03387	0.4576	2.7133	2.4917	1.2395	0.3098	yes	up	B(ii)	-	-	-	-	-	-	-	HMDB0060129	Lipids and lipid-like molecules	Steroids and steroid derivatives	Vitamin D and derivatives	-	464.336	6.1638	M+NH4	C27H42O5	0	54.2	metab_7621	pos_8369	pos	47.7	5.046	0.6027	4.071	0.7639
St(24:1_o4/14:0)	0.04745	0.4997	2.7099	2.7166	0.6978	-0.5191	yes	down	B(i)	-	-	-	-	-	-	-	-	-	-	-	-	647.48853785654	7.19785	M+FA-H	C38H66O5	94.8	0	metab_20110	neg_8076	neg	56.9	2.466	0.2713	3.534	1.126
Phe-Asp-Leu	0.003562	0.2307	2.6966	2.4475	0.7603	-0.3953	yes	down	B(i)	-	-	-	-	-	-	-	-	-	-	-	-	392.18270170652	5.4311833333333	M-H	C19H27N3O6	89.5	0	metab_24273	neg_12530	neg	53.7	2.392	0.05358	3.146	0.4845
6-(4-sulfophenyl)decanoic Acid	0.0348	0.4607	2.666	2.5216	0.7417	-0.431	yes	down	B(i)	-	-	-	-	-	-	-	-	-	-	-	-	327.12681432826	6.4050666666667	M-H	C16H24O5S	70.7	0	metab_18759	neg_6619	neg	51.5	2.849	0.05669	3.841	0.9939
Asp-Phe-Ile	0.01553	0.3726	2.6446	2.3492	0.7595	-0.3969	yes	down	B(i)	-	-	-	-	-	-	-	-	-	-	-	-	392.18227955993	5.0735333333333	M-H	C19H27N3O6	82.6	0	metab_24630	neg_12893	neg	52.1	2.485	0.1607	3.272	0.6426
Ile-Ile-Leu	0.004027	0.2421	2.6375	2.4099	0.8313	-0.2665	yes	down	B(i)	-	-	-	-	-	-	-	-	-	-	-	-	358.27	5.47195	M+H	C18H35N3O4	87.9	0	metab_8514	pos_9371	pos	55.7	3.563	0.348	4.286	0.3267
N-(3-chloro-4-fluorophenyl)-1-(3-propoxyquinoxalin-2-yl)piperidine-3-carboxamide	0.002016	0.1783	2.6054	2.4715	1.2251	0.2929	yes	up	B(i)	-	-	-	-	-	-	-	-	-	-	-	-	443.16703068584	5.5203166666667	M+H	C23H24ClFN4O2	51.3	0	metab_3895	pos_4223	pos	42.6	4.027	0.2878	3.287	0.3303
Mgdg(o-14:1/14:0)	0.0004555	0.08303	2.5755	2.4744	1.1569	0.2103	yes	up	B(i)	-	-	-	-	-	-	-	-	-	-	-	-	703.49644028401	7.3255666666667	M+FA-H	C37H70O9	65.4	0	metab_20245	neg_8214	neg	49.9	5.073	0.2226	4.385	0.2434
Droxicam	0.0203	0.3992	2.5747	2.3416	0.7574	-0.4009	yes	down	B(ii)	-	-	-	-	-	-	-	HMDB0251624	Organoheterocyclic compounds	Benzothiazines	Not Available	-	416.05880780506	4.5240166666667	M+Hac-H	C16H11N3O5S	0	54.2	metab_16071	neg_3801	neg	47.6	2.482	0.6455	3.277	0.289
3-Methoxy-4-hydroxyphenylglycolaldehyde	0.02018	0.3992	2.571	2.3955	1.303	0.3819	yes	up	B(ii)	C05583	-	-	map01100;map00350	Metabolic pathways;Tyrosine metabolism	Metabolism;Metabolism	Global and overview maps;Amino acid metabolism	HMDB0004061	Benzenoids	Phenols	Methoxyphenols	17592-23-3	203.03234279083	3.9317	M+Na-2H, M+FA-H	C9H10O4	0	40.4	metab_28848	neg_17272	neg	45.9	3.599	0.5047	2.762	0.5468
Leu-Ile-Asn	0.01603	0.3739	2.5593	2.3562	0.8035	-0.3156	yes	down	B(i)	-	-	-	-	-	-	-	-	-	-	-	-	359.22852301329	3.3275833333333	M+H	C16H30N4O5	75.8	0	metab_10526	pos_11564	pos	51.5	3.116	0.5496	3.878	0.3378
4-(beta-D-Glucopyranosyloxy)phenylacetic acid	0.002021	0.1783	2.5488	2.4184	1.2924	0.3701	yes	up	B(i)	-	-	-	-	-	-	-	-	-	-	-	-	313.09233428269	3.4829666666667	M-H	C14H18O8	63.1	0	metab_14934	neg_2638	neg	50.4	3.054	0.2907	2.363	0.2882
4-hydroxy-3-methoxyphenylglycol sulfate	0.03449	0.4595	2.5488	2.403	1.2895	0.3668	yes	up	B(i)	-	-	-	-	-	-	-	HMDB0000559	Organic acids and derivatives	Organic sulfuric acids and derivatives	Arylsulfates	3415-67-6	245.01220537366	4.2575166666667	M-H2O-H	C9H12O7S	79.5	0	metab_25391	neg_13666	neg	54.4	3.92	0.6693	3.04	0.5741
(2R,3Z)-Phycocyanobilin	0.008269	0.3131	2.5455	2.4114	0.8493	-0.2357	yes	down	B(ii)	-	-	-	-	-	-	-	HMDB0242598	Organoheterocyclic compounds	Tetrapyrroles and derivatives	Bilirubins	-	587.28533141923	6.0841	M+H	C33H38N4O6	0	52.3	metab_7776	pos_8545	pos	47.1	4.22	0.4459	4.969	0.3372
D-Pinitol 2-O-alpha-D-Galactopyranosyl	0.002442	0.191	2.5231	2.3479	0.8346	-0.2609	yes	down	B(ii)	-	-	-	-	-	-	-	HMDB0041487	Organic oxygen compounds	Organooxygen compounds	Carbohydrates and carbohydrate conjugates	79391-03-0	355.12723487633	5.9045	M-H	C13H24O11	0	50.6	metab_23660	neg_11896	neg	40	3.42	0.3402	4.098	0.2341
Ile-Phe-Gln	0.003267	0.2196	2.5227	2.3569	0.8028	-0.3168	yes	down	B(i)	-	-	-	-	-	-	-	-	-	-	-	-	407.22779219623	3.9076666666667	M+H	C20H30N4O5	52.4	0	metab_9800	pos_10765	pos	48.5	2.826	0.1682	3.52	0.4097
Glycine, L-g-glutamyl-L-cysteinyl-, 3-methyl ester	0.01276	0.3517	2.516	2.3765	1.1935	0.2552	yes	up	B(ii)	-	-	-	-	-	-	-	HMDB0260312	Organic acids and derivatives	Carboxylic acids and derivatives	Amino acids, peptides, and analogues	-	385.11764305237	3.4186166666667	M+ACN+Na	C11H19N3O6S	0	59.8	metab_10376	pos_11408	pos	49.2	4.7	0.5427	3.938	0.2928
N-(2-(Mercaptomethyl)-3-phenylbutanoyl)-L-alanine	0.01657	0.377	2.5098	2.4582	0.8187	-0.2886	yes	down	B(ii)	-	-	-	-	-	-	-	HMDB0257118	Organic acids and derivatives	Carboxylic acids and derivatives	Amino acids, peptides, and analogues	-	280.10343895948	1.4018833333333	M-H	C14H19NO3S	0	47	metab_27326	neg_15651	neg	45.1	3.911	0.6931	4.777	0.2552
Cer[ap](t36:0)	0.02716	0.4262	2.4999	2.3405	0.8292	-0.2703	yes	down	B(i)	-	-	-	-	-	-	-	-	-	-	-	-	644.54365337449	7.0381	M+FA-H	C36H73NO5	88.2	0	metab_19939	neg_7892	neg	55.3	4.033	0.6735	4.864	0.4076
Indole-3-acetylglutamic acid	0.02943	0.4336	2.4877	2.2893	1.2957	0.3737	yes	up	B(ii)	-	-	-	-	-	-	-	HMDB0038665	Organic acids and derivatives	Carboxylic acids and derivatives	Amino acids, peptides, and analogues	57105-48-3	305.11028416395	5.5040166666667	M+H	C15H16N2O5	0	71.5	metab_8495	pos_9351	pos	48.9	3.545	0.7267	2.736	0.2845
Leu-Glu-Ile	0.01059	0.3365	2.4831	2.2139	0.8107	-0.3028	yes	down	B(i)	-	-	-	-	-	-	-	-	-	-	-	-	372.214	5.0950166666667	M-H	C17H31N3O6	84.5	0	metab_16646	neg_4386	neg	54.8	2.877	0.1936	3.549	0.4876
Dilept	0.03677	0.4682	2.4826	2.3161	1.323	0.4038	yes	up	B(ii)	-	-	-	-	-	-	-	HMDB0251364	Organic acids and derivatives	Carboxylic acids and derivatives	Amino acids, peptides, and analogues	-	445.23238392899	5.55775	M+CH3OH+Na	C21H30N2O5	0	48.1	metab_3916	pos_4245	pos	47.6	3.486	0.6531	2.635	0.5675
Agnuside	0.0329	0.4524	2.4767	2.5086	1.276	0.3516	yes	up	B(ii)	C09765	-	-	-	-	-	-	HMDB0036561	Lipids and lipid-like molecules	Prenol lipids	Terpene glycosides	11027-63-7	511.142	0.6989	M+FA-H	C22H26O11	0	71.5	metab_13364	neg_1011	neg	49.4	4.522	0.7453	3.544	0.618
3,3-dimethyl-1-[4-(trifluoromethoxy)phenyl]piperidine-2,6-dione	0.03948	0.4745	2.4761	2.4902	0.7501	-0.4148	yes	down	B(i)	-	-	-	-	-	-	-	-	-	-	-	-	319.12830030523	5.8227666666667	M+NH4	C14H14F3NO3	67.2	0	metab_8245	pos_9070	pos	50.7	2.918	0.9753	3.89	0.2466
Pro-Val-Phe	0.006281	0.2882	2.4688	2.2667	0.8444	-0.2441	yes	down	B(i)	-	-	-	-	-	-	-	-	-	-	-	-	362.20692121933	4.6980833333333	M+H	C19H27N3O4	43.1	0	metab_9078	pos_9985	pos	46.7	3.624	0.4234	4.292	0.2145
Val-Thr-Phe	0.00374	0.2358	2.4615	2.278	0.8141	-0.2968	yes	down	B(i)	-	-	-	-	-	-	-	-	-	-	-	-	364.18730086464	3.8246	M-H	C18H27N3O5	57.7	0	metab_15413	neg_3129	neg	49.7	2.767	0.2343	3.399	0.3391
Lpc(o-20:1)	0.01887	0.393	2.4583	2.3758	0.8224	-0.282	yes	down	B(i)	-	-	-	-	-	-	-	-	-	-	-	-	536.40646944807	6.8182	M+H	C28H58NO6P	38.8	0	metab_5656	pos_6210	pos	43.6	3.784	0.6352	4.601	0.329
Glu-Gln-Asn	0.00804	0.3113	2.4572	2.2667	0.8194	-0.2873	yes	down	B(i)	-	-	-	-	-	-	-	-	-	-	-	-	434.15174111641	3.2696833333333	M+FA-H	C14H23N5O8	62.9	0	metab_26582	neg_14879	neg	50.3	3.045	0.4213	3.716	0.2664
Cobinamide	0.01487	0.3701	2.4513	2.3504	0.8216	-0.2835	yes	down	B(ii)	C05774	-	-	map00860	Porphyrin metabolism	Metabolism	Metabolism of cofactors and vitamins	HMDB0006902	Organoheterocyclic compounds	Tetrapyrroles and derivatives	Metallotetrapyrroles	13497-85-3	972.48640993262	5.7431166666667	M+H-H2O	C48H72CoN11O8+2	0	51.4	metab_4041	pos_4383	pos	47.6	3.542	0.05022	4.311	0.6398
Ile-Tyr-Glu	0.02732	0.4267	2.4507	2.2577	0.8209	-0.2847	yes	down	B(i)	-	-	-	-	-	-	-	-	-	-	-	-	424.207	3.5257833333333	M+H	C20H29N3O7	81.3	0	metab_2169	pos_2345	pos	54.1	3.557	0.6548	4.333	0.3372
Leu-Thr	0.02724	0.4264	2.4462	2.2626	0.8197	-0.2868	yes	down	B(i)	-	-	-	-	-	-	-	HMDB0028939	Organic acids and derivatives	Carboxylic acids and derivatives	Amino acids, peptides, and analogues	-	233.14926877941	1.4183333333333	M+H	C10H20N2O4	60	0	metab_11260	pos_12357	pos	49.8	3.497	0.6582	4.266	0.3138
Ile-Glu-Ile	0.005852	0.2816	2.437	2.1953	0.8568	-0.2231	yes	down	B(i)	-	-	-	-	-	-	-	-	-	-	-	-	374.22800423298	5.0877666666667	M+H	C17H31N3O6	83.9	0	metab_8761	pos_9644	pos	55.1	3.756	0.2515	4.384	0.3623
Ile-Ile-Thr	0.02819	0.431	2.431	2.1788	0.7939	-0.333	yes	down	B(i)	-	-	-	-	-	-	-	-	-	-	-	-	344.21861069838	3.75525	M-H	C16H31N3O5	80.9	0	metab_15332	neg_3048	neg	54.2	2.742	0.4539	3.454	0.5072
Lys-Ile-Ile	0.01154	0.3427	2.4277	2.2203	0.8291	-0.2703	yes	down	B(i)	-	-	-	-	-	-	-	-	-	-	-	-	373.28045532644	3.8437166666667	M+H	C18H36N4O4	69.3	0	metab_2489	pos_2704	pos	51.7	3.222	0.3416	3.886	0.4018
Phe-Asp-Ile	0.016	0.3739	2.4182	2.1458	0.8237	-0.2799	yes	down	B(i)	-	-	-	-	-	-	-	-	-	-	-	-	394.19667911758	5.4236666666667	M+H	C19H27N3O6	85.8	0	metab_8540	pos_9398	pos	55.2	3.078	0.2391	3.737	0.5039
Val-Val-Ile	0.005511	0.2766	2.405	2.1723	0.8756	-0.1916	yes	down	B(i)	-	-	-	-	-	-	-	-	-	-	-	-	330.23836860167	4.7354	M+H	C16H31N3O4	87	0	metab_3313	pos_3597	pos	56	4.231	0.3	4.832	0.2913
Betulinic acid	0.04029	0.477	2.4043	2.3221	1.2493	0.3211	yes	up	B(i)	C08619	-	-	-	-	-	-	HMDB0030094;LMPR0106140004	Lipids and lipid-like molecules	Prenol lipids	Triterpenoids	472-15-1	457.367	6.3506333333333	M+H	C30H48O3	68.9	0	metab_7330	pos_8038	pos	49.4	4.365	0.7641	3.494	0.4864
Leu-Asn-Pro	0.02051	0.3992	2.4009	2.1535	0.7632	-0.3898	yes	down	B(i)	-	-	-	-	-	-	-	-	-	-	-	-	341.18259579711	3.42985	M-H	C15H26N4O5	70.3	0	metab_26391	neg_14684	neg	52	2.192	0.2845	2.872	0.5347
Val-Val-Pro	0.0004997	0.08694	2.3928	2.2101	0.886	-0.1747	yes	down	B(i)	-	-	-	-	-	-	-	-	-	-	-	-	314.20689792311	3.5684166666667	M+H	C15H27N3O4	74.2	0	metab_10144	pos_11156	pos	52.5	4.273	0.2238	4.823	0.1447
Isosakuranetin	0.01641	0.3759	2.3827	2.1819	0.8124	-0.2997	yes	down	B(ii)	C05334	-	-	map00941;map01110	Flavonoid biosynthesis;Biosynthesis of secondary metabolites	Metabolism;Metabolism	Biosynthesis of other secondary metabolites;Global and overview maps	HMDB0253690	Phenylpropanoids and polyketides	Flavonoids	O-methylated flavonoids	480-43-3	304.11766814732	5.86545	M+NH4	C16H14O5	0	52.4	metab_8181	pos_8990	pos	46.9	2.924	0.06062	3.599	0.5706
2,6-dihydroxybenzoic acid	0.02068	0.3995	2.382	2.3367	1.2182	0.2848	yes	up	B(i)	-	-	-	-	-	-	-	HMDB0013676	Benzenoids	Benzene and substituted derivatives	Benzoic acids and derivatives	303-07-1	153.01910904604	4.6576666666667	M-H	C7H6O4	97.1	0	metab_25058	neg_13328	neg	58.3	4.17	0.176	3.423	0.6439
Ile-Asp-Leu	0.01388	0.3623	2.3745	2.1125	0.8351	-0.2599	yes	down	B(i)	-	-	-	-	-	-	-	-	-	-	-	-	358.19815835579	5.015	M-H	C16H29N3O6	93.4	0	metab_16536	neg_4274	neg	57	3.186	0.331	3.815	0.3979
N,N'-diacetylchitobiose	0.01065	0.3365	2.3666	2.3415	0.8407	-0.2503	yes	down	B(ii)	C01674	-	-	map01100;map00520;map02060;map02010	Metabolic pathways;Amino sugar and nucleotide sugar metabolism;Phosphotransferase system (PTS);ABC transporters	Metabolism;Metabolism;Environmental Information Processing;Environmental Information Processing	Global and overview maps;Carbohydrate metabolism;Membrane transport;Membrane transport	HMDB0062702	Organic oxygen compounds	Organooxygen compounds	Carbohydrates and carbohydrate conjugates	35061-50-8	479.184	0.72681666666667	M+CH3OH+Na	C16H28N2O11	0	68.7	metab_757	pos_846	pos	50.7	3.964	0.4729	4.715	0.3484
Val-Ile-Leu	0.03807	0.4692	2.3617	2.0977	0.8453	-0.2425	yes	down	B(i)	-	-	-	-	-	-	-	-	-	-	-	-	344.25390778086	5.0717166666667	M+H	C17H33N3O4	93.2	0	metab_8779	pos_9665	pos	56.9	3.824	0.6213	4.524	0.3581
Tyr-Ile-Asp	0.04089	0.4782	2.3608	2.1317	0.7916	-0.3372	yes	down	B(i)	-	-	-	-	-	-	-	-	-	-	-	-	408.177	3.4829666666667	M-H	C19H27N3O7	64.4	0	metab_14936	neg_2640	neg	50.6	2.731	0.6718	3.45	0.3358
Docebenone	0.007244	0.3005	2.3533	2.1546	0.8481	-0.2376	yes	down	B(ii)	C01349	-	-	-	-	-	-	HMDB0247732	Lipids and lipid-like molecules	Fatty Acyls	Fatty alcohols	80809-81-0	347.16135895484	5.8672333333333	M+Na-2H	C21H26O3	0	51.7	metab_23747	neg_11985	neg	47.5	3.429	0.3152	4.043	0.3183
Leu-Ser-Leu	0.004272	0.2494	2.3345	2.1198	0.8602	-0.2172	yes	down	B(i)	-	-	-	-	-	-	-	-	-	-	-	-	332.21763362732	4.52225	M+H	C15H29N3O5	61.8	0	metab_3143	pos_3405	pos	50.4	3.52	0.3302	4.092	0.1898
Verbasoside	0.03067	0.4409	2.3181	2.2098	1.2631	0.337	yes	up	B(ii)	-	-	-	-	-	-	-	HMDB0039233	Organic oxygen compounds	Organooxygen compounds	Carbohydrates and carbohydrate conjugates	61548-34-3	461.16865575967	5.8619	M-H	C20H30O12	0	44.3	metab_23760	neg_11999	neg	43.4	3.466	0.6185	2.744	0.3355
Ile-Pro-Lys	0.03352	0.4555	2.315	2.0698	0.8535	-0.2286	yes	down	B(i)	-	-	-	-	-	-	-	-	-	-	-	-	357.24924833405	3.3972833333333	M+H	C17H32N4O4	36.7	0	metab_10410	pos_11443	pos	45.4	3.903	0.5207	4.573	0.4157
2-(Arabinosylamino)-3-(glucosylamino)propanenitrile	0.009982	0.3365	2.3079	2.1516	0.834	-0.2618	yes	down	B(ii)	-	-	-	-	-	-	-	HMDB0039505	Organic oxygen compounds	Organooxygen compounds	Carbohydrates and carbohydrate conjugates	26401-22-9	424.15444538047	5.26605	M+FA-H	C14H25N3O9	0	71.7	metab_24420	neg_12677	neg	51.9	3.166	0.3633	3.796	0.3247
Genistein	0.01632	0.3757	2.3049	2.1309	1.1307	0.1773	yes	up	B(i)	C06563	-	-	map00943;map01100;map01110;map00946;map01061	Isoflavonoid biosynthesis;Metabolic pathways;Biosynthesis of secondary metabolites;Degradation of flavonoids;Biosynthesis of phenylpropanoids	Metabolism;Metabolism;Metabolism;Metabolism;Metabolism	Biosynthesis of other secondary metabolites;Global and overview maps;Global and overview maps;Biosynthesis of other secondary metabolites;Chemical structure transformation maps	HMDB0003217;LMPK12050218	Phenylpropanoids and polyketides	Isoflavonoids	Isoflav-2-enes	446-72-0	269.04516915073	6.0110333333333	M-H	C15H10O5	92.7	0	metab_17847	neg_5634	neg	57.5	5.501	0.3357	4.865	0.4232
4-Hydroxy-6-methyl-3-(1H-pyrazol-3-yl)-2H-pyran-2-one	0.02673	0.425	2.3008	2.1927	1.1854	0.2453	yes	up	B(ii)	-	-	-	-	-	-	-	HMDB0246447	Organoheterocyclic compounds	Pyrans	Pyranones and derivatives	-	383.10309756253	3.41895	2M-H	C9H8N2O3	0	41.6	metab_26409	neg_14702	neg	45.1	4.47	0.6128	3.771	0.2428
Lasofoxifene	0.01468	0.3701	2.2979	2.1362	0.8614	-0.2152	yes	down	B(ii)	-	-	-	-	-	-	-	HMDB0253987	Benzenoids	Naphthalenes	Phenylnaphthalenes	-	468.248	5.6377333333333	M+CH3OH+Na	C28H31NO2	0	41.8	metab_3968	pos_4301	pos	44.9	4.01	0.4198	4.655	0.3343
Ser-Leu-Asp	0.03203	0.4476	2.2962	2.096	0.8474	-0.2389	yes	down	B(i)	-	-	-	-	-	-	-	-	-	-	-	-	334.16048361792	1.2917166666667	M+H	C13H23N3O7	51.2	0	metab_1074	pos_1180	pos	47.7	3.742	0.6095	4.416	0.2611
Val-Pro-Leu	0.03483	0.4607	2.2901	2.095	0.8199	-0.2864	yes	down	B(i)	-	-	-	-	-	-	-	-	-	-	-	-	326.20820741847	4.4599166666667	M-H	C16H29N3O4	71.9	0	metab_16026	neg_3756	neg	52.6	3.028	0.6124	3.693	0.2638
Gly-Ala-Leu	0.02598	0.4245	2.2857	2.0958	0.817	-0.2916	yes	down	B(i)	-	-	-	-	-	-	-	-	-	-	-	-	258.14560468328	3.5152833333333	M-H	C11H21N3O4	85.7	0	metab_14972	neg_2676	neg	55.6	2.862	0.4985	3.503	0.3363
Gly-Ala-Ile	0.02354	0.4118	2.2854	2.0597	0.8376	-0.2557	yes	down	B(i)	-	-	-	-	-	-	-	-	-	-	-	-	260.16	3.5152	M+H	C11H21N3O4	84.6	0	metab_10225	pos_11246	pos	54.9	3.223	0.5098	3.848	0.2636
Asn-Val	0.03775	0.469	2.2845	2.0691	0.843	-0.2463	yes	down	B(i)	-	-	-	-	-	-	-	HMDB0028744	Organic acids and derivatives	Carboxylic acids and derivatives	Amino acids, peptides, and analogues	-	232.12893329965	1.3076166666667	M+H	C9H17N3O4	86.5	0	metab_1075	pos_1181	pos	55.5	3.636	0.6035	4.313	0.3407
Val-Val-Ala	0.04944	0.5045	2.2773	2.1182	0.8391	-0.253	yes	down	B(i)	-	-	-	-	-	-	-	-	-	-	-	-	288.19162612468	2.7773333333333	M+H	C13H25N3O4	55	0	metab_1515	pos_1659	pos	49.3	3.646	0.6901	4.345	0.3339
Pro-Ser-Tyr	0.01931	0.3954	2.2681	2.0642	0.8517	-0.2316	yes	down	B(i)	-	-	-	-	-	-	-	-	-	-	-	-	366.16520865249	3.50425	M+H	C17H23N3O6	36.4	0	metab_2130	pos_2304	pos	44.7	3.561	0.4723	4.181	0.2721
Ser-Phe-Arg	0.03498	0.4607	2.2627	2.1508	0.8301	-0.2687	yes	down	B(i)	-	-	-	-	-	-	-	-	-	-	-	-	409.22332521479	3.9235666666667	M+H	C18H28N6O5	47.2	0	metab_2597	pos_2816	pos	44.4	3.522	0.6671	4.243	0.2831
9-[3,4-dihydroxy-5-(methoxymethyl)oxolan-2-yl]-1H-purin-6-one	0.03759	0.469	2.2585	2.2438	1.1719	0.2288	yes	up	B(i)	-	-	-	-	-	-	-	-	-	-	-	-	317.06392987531	0.6295	M+Cl	C11H14N4O5	39.5	0	metab_13129	neg_739	neg	43.7	4.902	0.1634	4.183	0.7169
Xi-2-Methyl-1,3-oxathiane	0.01402	0.3631	2.2551	2.1807	0.8063	-0.3106	yes	down	B(ii)	-	-	-	-	-	-	-	HMDB0039826	Organoheterocyclic compounds	Oxathianes	Not Available	-	281.08891462186	3.5792666666667	2M+FA-H	C5H10OS	0	40	metab_15060	neg_2766	neg	46.7	2.602	0.3972	3.227	0.3284
Indole-3-acetyl-beta-4-D-glucose	0.009955	0.3365	2.2504	2.183	1.2526	0.325	yes	up	B(ii)	-	-	-	-	-	-	-	HMDB0304390	Organoheterocyclic compounds	Indoles and derivatives	Indolyl carboxylic acids and derivatives	-	382.11403508772	4.4223833333333	M+FA-H	C16H19NO7	0	49.3	metab_15992	neg_3722	neg	46.1	3.104	0.4808	2.478	0.04641
Phe-Ile-Ser	0.007918	0.3097	2.2496	2.09	0.871	-0.1993	yes	down	B(i)	-	-	-	-	-	-	-	-	-	-	-	-	366.20172528651	3.8167333333333	M+H	C18H27N3O5	44.3	0	metab_2462	pos_2674	pos	46.5	3.747	0.3226	4.302	0.2548
Isoshaftoside	0.0138	0.3616	2.2489	2.1843	1.2351	0.3046	yes	up	B(i)	-	-	-	-	-	-	-	-	-	-	-	-	587.13623218239	4.7784333333333	M+Na	C26H28O14	88.9	0	metab_3360	pos_3645	pos	54.6	3.42	0.5249	2.769	0.102
Ile-Val-Gly	0.009771	0.3343	2.2423	2.1006	0.8823	-0.1807	yes	down	B(i)	-	-	-	-	-	-	-	-	-	-	-	-	288.19156969393	3.1725333333333	M+H	C13H25N3O4	68.1	0	metab_1621	pos_1772	pos	52.2	4.183	0.3229	4.741	0.2825
Pentostatin	0.02313	0.4084	2.2417	2.0621	0.7954	-0.3303	yes	down	B(ii)	C02267	-	-	-	-	-	-	HMDB0014692	Organoheterocyclic compounds	Imidazodiazepines	Not Available	53910-25-1	303.08452274367	4.2628166666667	M+Cl	C11H16N4O4	0	55.4	metab_25386	neg_13661	neg	42.9	2.472	0.4129	3.108	0.4089
Benidipine	0.01675	0.3784	2.2385	2.1147	1.2296	0.2981	yes	up	B(ii)	-	-	-	-	-	-	-	HMDB0248953	Organoheterocyclic compounds	Piperidines	Benzylpiperidines	-	504.209	4.9190666666667	M-H	C28H31N3O6	0	56.7	metab_16436	neg_4171	neg	46.6	3.444	0.4225	2.801	0.3513
2-Methoxyestrone 3-glucuronide	0.008389	0.3171	2.2361	2.1487	0.8702	-0.2007	yes	down	B(ii)	C11132	-	-	map00140	Steroid hormone biosynthesis	Metabolism	Lipid metabolism	HMDB0004482	Lipids and lipid-like molecules	Steroids and steroid derivatives	Steroidal glycosides	25577-70-2	457.18432807103	5.8247333333333	M-H2O-H	C25H32O9	0	56.4	metab_23852	neg_12097	neg	48	4.088	0.2889	4.698	0.3534
Hyp-Ser	0.001111	0.1382	2.2345	2.0939	0.854	-0.2278	yes	down	B(ii)	-	-	-	-	-	-	-	HMDB0028872	Organic acids and derivatives	Carboxylic acids and derivatives	Amino acids, peptides, and analogues	-	201.08683940143	3.6610333333333	M+H-H2O	C8H14N2O5	0	46.7	metab_10056	pos_11056	pos	47.2	2.988	0.2566	3.499	0.1044
Hapten	0.008896	0.3245	2.2319	2.1836	1.1957	0.2579	yes	up	B(ii)	-	-	-	-	-	-	-	HMDB0253049	Phenylpropanoids and polyketides	Phenylpropanoic acids	Not Available	-	587.16039455514	3.3116666666667	M+ACN+Na	C26H26ClN5O3S	0	40.1	metab_10556	pos_11595	pos	38.5	3.696	0.444	3.091	0.1129
Asp-Val-Phe	0.02915	0.4332	2.2266	2.0016	0.8593	-0.2188	yes	down	B(i)	-	-	-	-	-	-	-	-	-	-	-	-	380.18094218868	4.5594666666667	M+H	C18H25N3O6	59.9	0	metab_3178	pos_3442	pos	50.1	3.712	0.4926	4.32	0.3164
2-Aminoethyl oleate	0.013	0.3527	2.2256	2.1067	0.8448	-0.2433	yes	down	B(ii)	-	-	-	-	-	-	-	HMDB0245016	Lipids and lipid-like molecules	Fatty Acyls	Fatty acid esters	-	326.30485353571	6.1852666666667	M+H	C20H39NO2	0	63.1	metab_7584	pos_8327	pos	48.9	3.271	0.2653	3.872	0.4093
Val-Ser-Pro	0.0352	0.4607	2.2238	1.9864	0.8565	-0.2234	yes	down	B(i)	-	-	-	-	-	-	-	-	-	-	-	-	302.17062448402	3.3222666666667	M+H	C13H23N3O5	43.1	0	metab_1830	pos_1995	pos	46.4	3.719	0.5896	4.342	0.2131
Dihydrokaempferol	0.02984	0.4362	2.2235	2.0741	1.2586	0.3319	yes	up	B(i)	C00974	-	-	map01100;map00941;map01110;map00946;map01061	Metabolic pathways;Flavonoid biosynthesis;Biosynthesis of secondary metabolites;Degradation of flavonoids;Biosynthesis of phenylpropanoids	Metabolism;Metabolism;Metabolism;Metabolism;Metabolism	Global and overview maps;Biosynthesis of other secondary metabolites;Global and overview maps;Biosynthesis of other secondary metabolites;Chemical structure transformation maps	HMDB0030847;LMPK12140720	Phenylpropanoids and polyketides	Flavonoids	Flavans	480-20-6	287.05585600608	5.7451	M-H	C15H12O6	89.4	0	metab_23979	neg_12228	neg	56.5	3.202	0.4583	2.544	0.4417
Cytidine-3'-monophosphate	0.0004281	0.08129	2.2147	2.23	1.1042	0.143	yes	up	B(i)	C05822	-	-	map00240;map01100	Pyrimidine metabolism;Metabolic pathways	Metabolism;Metabolism	Nucleotide metabolism;Global and overview maps	HMDB0240312	Organic oxygen compounds	Organooxygen compounds	Carbohydrates and carbohydrate conjugates	84-52-6	322.04417566401	0.65611666666667	M-H	C9H14N3O8P	93.8	0	metab_13212	neg_831	neg	57.6	5.65	0.1731	5.117	0.1846
Pc(pge1/p-16:0)	0.01582	0.3726	2.2136	2.1667	0.8869	-0.1732	yes	down	B(ii)	-	-	-	-	-	-	-	HMDB0289518	Not Available	Not Available	Not Available	-	816.57098177114	6.4994	M+H	C44H82NO10P	0	50.1	metab_5297	pos_5801	pos	46.2	5.26	0.4908	5.931	0.2834
Gln-Glu-Gln	0.01039	0.3365	2.2102	1.9942	0.848	-0.2378	yes	down	B(i)	-	-	-	-	-	-	-	-	-	-	-	-	448.167	3.3498166666667	M+FA-H	C15H25N5O8	64.7	0	metab_26499	neg_14795	neg	50.9	2.991	0.2507	3.527	0.3328
Ile-Asp-Val	0.01663	0.3775	2.2078	1.9768	0.8727	-0.1964	yes	down	B(i)	-	-	-	-	-	-	-	-	-	-	-	-	346.19688617424	4.2591666666667	M+H	C15H27N3O6	91.8	0	metab_9458	pos_10400	pos	57.1	3.839	0.2624	4.399	0.3996
Val-Asp-Leu	0.01868	0.393	2.2003	1.9526	0.8838	-0.1782	yes	down	B(i)	-	-	-	-	-	-	-	-	-	-	-	-	346.19671419809	4.44085	M+H	C15H27N3O6	91.8	0	metab_3096	pos_3354	pos	56.6	4.221	0.341	4.776	0.3452
3-(3-sulfooxyphenyl)propanoic acid	0.0103	0.3365	2.2002	2.0693	1.147	0.1979	yes	up	B(i)	-	-	-	-	-	-	-	-	-	-	-	-	245.01223991682	4.39045	M-H	C9H10O6S	91.7	0	metab_25284	neg_13557	neg	56.7	4.509	0.2767	3.931	0.3534
Malvalic acid	0.01038	0.3365	2.1998	2.0366	0.8844	-0.1772	yes	down	B(ii)	C08321	-	-	-	-	-	-	HMDB0302286	Lipids and lipid-like molecules	Fatty Acyls	Fatty acids and conjugates	503-05-9	313.27333399055	6.6056166666667	M+CH3OH+H	C18H32O2	0	71.1	metab_6953	pos_7612	pos	52.7	4.338	0.2351	4.905	0.3734
Cytosine arabinoside monophosphate	0.002803	0.2015	2.1976	2.2851	1.112	0.1532	yes	up	B(i)	-	-	-	-	-	-	-	-	-	-	-	-	324.05876110274	0.66328333333333	M+H	C9H14N3O8P	82.8	0	metab_11779	pos_12937	pos	54.2	5.709	0.2545	5.134	0.2521
Val-Val-Thr	0.01901	0.3938	2.1971	2.0178	0.8782	-0.1874	yes	down	B(i)	-	-	-	-	-	-	-	-	-	-	-	-	318.20198502647	2.7557833333333	M+H	C14H27N3O5	74.2	0	metab_10859	pos_11911	pos	53.2	4.081	0.4178	4.647	0.2682
Jasmine ketolactone	0.01178	0.3431	2.1956	2.1981	0.8308	-0.2675	yes	down	B(ii)	-	-	-	-	-	-	-	HMDB0030150	Organoheterocyclic compounds	Oxocins	Not Available	70981-24-7	209.11689393717	5.8387333333333	M+H	C12H16O3	0	40.9	metab_4163	pos_4533	pos	46.3	3.289	0.4016	3.959	0.3517
Apigenin 7-o-glucoside	0.02204	0.4037	2.184	2.1096	1.2243	0.292	yes	up	B(i)	C04608	-	-	map00944	Flavone and flavonol biosynthesis	Metabolism	Biosynthesis of other secondary metabolites	HMDB0037340;LMPK12110336	Phenylpropanoids and polyketides	Flavonoids	Flavonoid glycosides	578-74-5	477.10332622302	5.28205	M+FA-H	C21H20O10	95.1	0	metab_16841	neg_4585	neg	57.6	3.52	0.3287	2.875	0.4824
6-(2,4-dihydroxy-3,5-dimethylhexyl)-4-hydroxy-3,5-dimethylpyran-2-one	0.02824	0.431	2.1837	2.2073	0.8088	-0.3061	yes	down	B(i)	-	-	-	-	-	-	-	-	-	-	-	-	285.16904426121	5.86545	M+H	C15H24O5	37.9	0	metab_8182	pos_8991	pos	45.3	2.962	0.05114	3.662	0.6668
19-Hydroxydeacetylnomilinic acid 17-beta-D-glucopyranoside	0.001138	0.1386	2.175	2.0421	1.0963	0.1327	yes	up	B(ii)	-	-	-	-	-	-	-	HMDB0037589	Lipids and lipid-like molecules	Saccharolipids	Not Available	-	685.27179240621	7.51215	M-H	C32H46O16	0	44.4	metab_20461	neg_8446	neg	45.7	5.508	0.08387	5.024	0.2492
Pyranodelphinin B	0.01336	0.3573	2.172	2.3008	1.1441	0.1942	yes	up	B(ii)	-	-	-	-	-	-	-	HMDB0035419	Lipids and lipid-like molecules	Prenol lipids	Monoterpenoids	-	545.14834678547	0.66328333333333	M+ACN+H	C24H23O12+	0	72.2	metab_570	pos_623	pos	48	5.002	0.399	4.372	0.3241
Methyl (Z)-9,10,11-trihydroxyoctadec-12-enoate	0.00632	0.2882	2.171	2.2869	0.8419	-0.2483	yes	down	B(i)	-	-	-	-	-	-	-	-	-	-	-	-	343.24831937061	6.2666666666667	M-H	C19H36O5	72.5	0	metab_22809	neg_10981	neg	51.8	3.03	0.09784	3.599	0.3933
Val-Leu-Leu	0.02927	0.4336	2.1703	1.9288	0.8581	-0.2208	yes	down	B(i)	-	-	-	-	-	-	-	-	-	-	-	-	342.23932238682	5.2340333333333	M-H	C17H33N3O4	85	0	metab_24461	neg_12718	neg	55.4	3.446	0.4326	4.016	0.3381
Leu-Ile-Leu	0.04685	0.4973	2.1652	1.9417	0.8124	-0.2997	yes	down	B(i)	-	-	-	-	-	-	-	-	-	-	-	-	356.25506484598	5.4683333333333	M-H	C18H35N3O4	61.7	0	metab_16996	neg_4744	neg	50.5	2.529	0.2329	3.113	0.5869
Ala-Leu-Ile	0.03061	0.4407	2.1588	1.9587	0.8639	-0.2111	yes	down	B(i)	-	-	-	-	-	-	-	-	-	-	-	-	316.22249413856	5.0717166666667	M+H	C15H29N3O4	90.8	0	metab_3595	pos_3899	pos	56.3	3.611	0.44	4.18	0.338
Calystegine B2	0.007202	0.3005	2.1522	2.0886	0.8799	-0.1846	yes	down	B(ii)	C10851	-	-	-	-	-	-	HMDB0038594	Alkaloids and derivatives	Tropane alkaloids	Not Available	127414-85-1	351.17574649748	0.71091666666667	2M+H	C7H13NO4	0	42.3	metab_11603	pos_12731	pos	46.9	4.162	0.2809	4.73	0.3031
Penmacric acid	0.002244	0.183	2.151	2.0224	0.8851	-0.1761	yes	down	B(ii)	-	-	-	-	-	-	-	HMDB0029436	Organic acids and derivatives	Carboxylic acids and derivatives	Amino acids, peptides, and analogues	55297-13-7	261.07381548362	4.0600166666667	M+Hac-H	C7H10N2O5	0	43.6	metab_15657	neg_3378	neg	46.7	3.767	0.247	4.256	0.1602
Gly-Val-Phe	0.03732	0.4686	2.1456	1.9697	0.8529	-0.2296	yes	down	B(i)	-	-	-	-	-	-	-	-	-	-	-	-	322.17574866307	4.6235333333333	M+H	C16H23N3O4	89.5	0	metab_3228	pos_3500	pos	56.4	3.466	0.4827	4.064	0.3739
Heptenophos	0.02048	0.3992	2.1451	2.068	1.2195	0.2863	yes	up	B(ii)	C18660	-	-	-	-	-	-	HMDB0031793	Organic acids and derivatives	Organic phosphoric acids and derivatives	Phosphate esters	23560-59-0	230.99661652083	3.3764333333333	M-H2O-H	C9H12ClO4P	0	64.2	metab_26466	neg_14761	neg	45.2	3.494	0.2016	2.865	0.5231
N7-(2-Carbamoyl-2-hydroxyethyl)guanine	0.002524	0.1927	2.1417	2.046	1.1423	0.1919	yes	up	B(ii)	-	-	-	-	-	-	-	HMDB0255307	Organoheterocyclic compounds	Imidazopyrimidines	Purines and purine derivatives	-	297.09511804561	3.4883166666667	M+Hac-H	C8H10N6O3	0	58.9	metab_14940	neg_2644	neg	50.2	4.143	0.1048	3.627	0.2977
Val-Glu-Leu	0.02206	0.4037	2.1408	1.9	0.8637	-0.2113	yes	down	B(i)	-	-	-	-	-	-	-	-	-	-	-	-	358.19794792788	4.53475	M-H	C16H29N3O6	89.1	0	metab_16079	neg_3809	neg	56.4	3.404	0.3404	3.941	0.3459
Sulfo jasmonate	0.01008	0.3365	2.1393	2.0504	1.1621	0.2167	yes	up	B(i)	-	-	-	-	-	-	-	-	-	-	-	-	305.06952200257	4.3638166666667	M-H	C12H18O7S	65.7	0	metab_15947	neg_3676	neg	50.7	3.857	0.3666	3.319	0.1974
3-benzyl-6-(1H-indol-3-ylmethyl)piperazine-2,5-dione	0.004134	0.2442	2.1368	1.9891	0.897	-0.1568	yes	down	B(i)	-	-	-	-	-	-	-	-	-	-	-	-	334.15460506989	5.9563833333333	M+H	C20H19N3O2	84.1	0	metab_8040	pos_8829	pos	52.7	4.363	0.2627	4.864	0.2033
3-Hydroxyoctanoic acid	0.001414	0.1504	2.1367	2.0128	1.1152	0.1574	yes	up	B(ii)	C20793	-	-	map04024	cAMP signaling pathway	Environmental Information Processing	Signal transduction	HMDB0001954	Organic acids and derivatives	Hydroxy acids and derivatives	Medium-chain hydroxy acids and derivatives	14292-27-4;33796-86-0	219.12343044888	5.68675	M+Hac-H	C8H16O3	0	41.7	metab_24044	neg_12295	neg	47.5	4.684	0.07416	4.2	0.261
Abexinostat	0.02787	0.4289	2.136	1.9011	0.8566	-0.2233	yes	down	B(ii)	-	-	-	-	-	-	-	HMDB0256171	Organoheterocyclic compounds	Benzofurans	Not Available	-	432.13614057361	3.4616833333333	M+Cl	C21H23N3O5	0	62.7	metab_14906	neg_2609	neg	49.9	3.243	0.24	3.786	0.4587
1-O-alpha-D-Glucopyranosyl-D-mannitol	0.01424	0.3645	2.1337	2.0122	0.8616	-0.2149	yes	down	B(ii)	-	-	-	-	-	-	-	HMDB0029911	Lipids and lipid-like molecules	Fatty Acyls	Fatty acyl glycosides	20942-99-8	367.12358428926	5.2002333333333	M+Na	C12H24O11	0	64.8	metab_3705	pos_4022	pos	50.3	3.518	0.3051	4.083	0.3535
1-Monolinolenoyl-rac-glycerol	0.005646	0.2766	2.1327	2.0767	0.8981	-0.1551	yes	down	B(ii)	-	-	-	-	-	-	-	HMDB0252853	Lipids and lipid-like molecules	Fatty Acyls	Lineolic acids and derivatives	-	353.26662046972	6.2920166666667	M+H	C21H36O4	0	47.2	metab_7415	pos_8132	pos	45.8	4.706	0.131	5.24	0.3486
(9Z)-4,12,12-trimethyl-5-oxatricyclo[9.1.0.04,6]dodec-9-ene-9-carboxylic acid	0.02363	0.4123	2.1142	2.0991	0.8572	-0.2222	yes	down	B(i)	-	-	-	-	-	-	-	-	-	-	-	-	251.16355755195	6.0787666666667	M+H	C15H22O3	81.2	0	metab_7792	pos_8563	pos	53.2	3.891	0.4406	4.539	0.4013
5-Hydroxyconiferyl alcohol	0.03363	0.4559	2.1083	1.9157	1.1811	0.2402	yes	up	B(ii)	C12205	-	-	map01110;map00940	Biosynthesis of secondary metabolites;Phenylpropanoid biosynthesis	Metabolism;Metabolism	Global and overview maps;Biosynthesis of other secondary metabolites	HMDB0060398	Benzenoids	Phenols	Methoxyphenols	1782-47-4	391.13927126165	5.22335	2M-H	C10H12O4	0	52.5	metab_24470	neg_12727	neg	45.5	3.743	0.254	3.169	0.5125
Coumarinic acid	0.01312	0.3529	2.1057	1.9635	0.8739	-0.1945	yes	down	B(ii)	C05838	-	-	map01110;map00999	Biosynthesis of secondary metabolites;Biosynthesis of various plant secondary metabolites	Metabolism;Metabolism	Global and overview maps;Biosynthesis of other secondary metabolites	HMDB0041592	Phenylpropanoids and polyketides	Cinnamic acids and derivatives	Hydroxycinnamic acids and derivatives	495-79-4	182.08088514215	5.86545	M+NH4	C9H8O3	0	49.7	metab_4196	pos_4575	pos	47.5	3.742	0.3068	4.282	0.3148
(3Z)-phytochromobilin	0.02044	0.3992	2.1004	2.0728	0.861	-0.2158	yes	down	B(ii)	C05913	-	-	map01110;map00860	Biosynthesis of secondary metabolites;Porphyrin metabolism	Metabolism;Metabolism	Global and overview maps;Metabolism of cofactors and vitamins	HMDB0303975	Organoheterocyclic compounds	Tetrapyrroles and derivatives	Bilirubins	-	581.23983841135	6.1015833333333	M-H	C33H34N4O6-2	0	50.5	metab_18072	neg_5876	neg	48.9	3.842	0.3205	4.462	0.4495
Val-Ile-Ile	0.02021	0.3992	2.0992	1.8676	0.8969	-0.157	yes	down	B(i)	-	-	-	-	-	-	-	-	-	-	-	-	344.25389573184	5.2322333333333	M+H	C17H33N3O4	94.9	0	metab_8656	pos_9529	pos	57.6	4.41	0.3299	4.917	0.3064
Crotetamide	0.009614	0.3326	2.0961	1.999	0.8384	-0.2543	yes	down	B(i)	-	-	-	-	-	-	-	HMDB0250544	Not Available	Not Available	Not Available	-	259.20117518222	5.27495	M+CH3OH+H	C12H22N2O2	36.3	0	metab_8621	pos_9490	pos	45.3	2.698	0.09055	3.218	0.3888
Ile-Val-Lys	0.005703	0.2771	2.0959	1.9441	0.892	-0.1649	yes	down	B(i)	-	-	-	-	-	-	-	-	-	-	-	-	359.26498688474	3.3972833333333	M+H	C17H34N4O4	68.1	0	metab_10409	pos_11442	pos	51.9	3.915	0.2082	4.389	0.2578
Ala-Ser-Leu	0.006092	0.2851	2.0931	1.9131	0.9026	-0.1478	yes	down	B(i)	-	-	-	-	-	-	-	-	-	-	-	-	290.17070596251	3.4882166666667	M+H	C12H23N3O5	78.5	0	metab_10263	pos_11289	pos	54.3	4.337	0.2515	4.805	0.216
Val-Asp-Val	0.02454	0.419	2.0914	1.9053	0.8869	-0.1731	yes	down	B(i)	-	-	-	-	-	-	-	-	-	-	-	-	332.181	3.7423	M+H	C14H25N3O6	52	0	metab_9989	pos_10972	pos	47.9	4.251	0.3868	4.793	0.3196
Tyr-Gln-Lys	0.01183	0.3434	2.0911	1.9866	1.1269	0.1724	yes	up	B(i)	-	-	-	-	-	-	-	-	-	-	-	-	438.23850546429	4.91715	M+H	C20H31N5O6	43.9	0	metab_8915	pos_9808	pos	45.7	4.751	0.2445	4.216	0.35
Pro-Phe	0.03693	0.4682	2.0906	1.8509	0.8609	-0.2161	yes	down	B(i)	-	-	-	-	-	-	-	HMDB0011179	Organic acids and derivatives	Carboxylic acids and derivatives	Amino acids, peptides, and analogues	13589-02-1	263.14203780581	3.6113	M+H	C14H18N2O3	80.5	0	metab_2280	pos_2465	pos	50.9	3.379	0.1678	3.925	0.5297
6,8-Di-O-methylcitreoisocoumarin	0.03849	0.4695	2.089	2.154	0.8188	-0.2884	yes	down	B(i)	-	-	-	-	-	-	-	-	-	-	-	-	365.12728670646	5.2767166666667	M+Hac-H	C16H18O6	39.5	0	metab_24402	neg_12659	neg	44.8	3.245	0.3532	3.963	0.6475
Sepiapterin	0.003651	0.2341	2.0815	1.9571	0.8676	-0.2049	yes	down	B(ii)	C00835	-	-	map01100;map00790	Metabolic pathways;Folate biosynthesis	Metabolism;Metabolism	Global and overview maps;Metabolism of cofactors and vitamins	HMDB0000238	Organoheterocyclic compounds	Pteridines and derivatives	Pterins and derivatives	17094-01-8	272.05379811712	5.4099666666667	M+Cl	C9H11N5O3	0	43.9	metab_24287	neg_12544	neg	46.4	3.146	0.2114	3.626	0.2288
Val-Ser-Tyr	0.02448	0.4184	2.0791	1.891	0.859	-0.2194	yes	down	B(i)	-	-	-	-	-	-	-	-	-	-	-	-	368.17876759169	3.2744	M+H	C17H25N3O6	51.6	0	metab_1763	pos_1924	pos	44.8	3.258	0.4143	3.793	0.2725
S-Glutaryldihydrolipoamide	0.004689	0.2602	2.0783	2.0161	0.8857	-0.1751	yes	down	B(ii)	C06157	-	-	map00310;map00785	Lysine degradation;Lipoic acid metabolism	Metabolism;Metabolism	Amino acid metabolism;Metabolism of cofactors and vitamins	HMDB0006832	Lipids and lipid-like molecules	Fatty Acyls	Fatty acids and conjugates	-	342.08014076693	2.7465333333333	M+Na-2H	C13H23NO4S2	0	53.6	metab_14441	neg_2131	neg	46.6	3.959	0.3011	4.47	0.17
Phenylacetic acid	0.01245	0.3487	2.0731	2.0692	0.7731	-0.3714	yes	down	B(i)	C07086	-	-	map01100;map00360;map01120;map00643	Metabolic pathways;Phenylalanine metabolism;Microbial metabolism in diverse environments;Styrene degradation	Metabolism;Metabolism;Metabolism;Metabolism	Global and overview maps;Amino acid metabolism;Global and overview maps;Xenobiotics biodegradation and metabolism	HMDB0000209;PW_C000135	Benzenoids	Benzene and substituted derivatives	Not Available	103-82-2	135.04498674948	3.1787	M-H	C8H8O2	37	0	metab_26690	neg_14989	neg	46.2	2.02	0.3758	2.613	0.2945
gamma-Glu-His	0.03758	0.469	2.0703	1.8743	0.8593	-0.2188	yes	down	B(ii)	-	-	-	-	-	-	-	HMDB0029151	Organic acids and derivatives	Carboxylic acids and derivatives	Amino acids, peptides, and analogues	37460-15-4	343.12695983931	3.6489166666667	M+Hac-H	C11H16N4O5	0	42.5	metab_26073	neg_14363	neg	47.2	3.425	0.5314	3.986	0.2171
Mosloflavone	0.005543	0.2766	2.0637	2.017	0.8558	-0.2246	yes	down	B(i)	-	-	-	-	-	-	-	LMPK12111099	-	-	-	-	299.091	5.8494	M+H	C17H14O5	67.1	0	metab_4175	pos_4549	pos	50.5	3.128	0.2007	3.655	0.3075
Loxoribine	0.001384	0.149	2.0626	1.939	0.9005	-0.1513	yes	down	B(ii)	-	-	-	-	-	-	-	HMDB0254180	Nucleosides, nucleotides, and analogues	Purine nucleosides	Not Available	-	394.13219826354	1.1000833333333	M+CH3OH+Na	C13H17N5O6	0	43.2	metab_945	pos_1043	pos	45.1	4.062	0.1923	4.511	0.161
Met-Val-His	0.0231	0.4083	2.0588	1.9553	0.867	-0.2059	yes	down	B(i)	-	-	-	-	-	-	-	-	-	-	-	-	386.18515764195	5.7178	M+H	C16H27N5O4S	49	0	metab_4015	pos_4355	pos	46.3	3.722	0.4711	4.293	0.2247
Magnolol	0.03451	0.4595	2.0587	2.0208	1.1638	0.2188	yes	up	B(i)	C10651	-	-	-	-	-	-	HMDB0254305	Benzenoids	Benzene and substituted derivatives	Biphenyls and derivatives	528-43-8	267.137	5.94035	M+H	C18H18O2	64.7	0	metab_4311	pos_4701	pos	51.1	4.462	0.09627	3.834	0.6215
Val-Trp	0.04249	0.4813	2.0582	1.846	0.8597	-0.2182	yes	down	B(i)	-	-	-	-	-	-	-	HMDB0029138	Organic acids and derivatives	Carboxylic acids and derivatives	Amino acids, peptides, and analogues	24587-37-9	304.16522800476	4.3501166666667	M+H	C16H21N3O3	84.4	0	metab_3001	pos_3253	pos	55.4	3.406	0.4778	3.962	0.3385
Pirimicarb	0.03315	0.4538	2.0579	1.8423	0.8733	-0.1954	yes	down	B(i)	C11079	-	-	-	-	-	-	HMDB0256598	Organic nitrogen compounds	Organonitrogen compounds	Amines	23103-98-2	256.177	2.04635	M+NH4	C11H18N4O2	38.1	0	metab_10955	pos_12015	pos	46.3	3.536	0.3389	4.049	0.3797
6-Hydroxymusizin 8-O-b-D-glucopyranoside	0.04803	0.5009	2.0535	1.9092	0.8644	-0.2102	yes	down	B(ii)	-	-	-	-	-	-	-	HMDB0030817	Organic oxygen compounds	Organooxygen compounds	Carbohydrates and carbohydrate conjugates	23566-96-3	429.09694045375	3.7712333333333	M+Cl	C19H22O9	0	54.2	metab_25898	neg_14183	neg	48.3	3.781	0.4939	4.374	0.4158
(1S,2S,4R,8R)-p-Menthane-1,2,8,9-tetrol	0.004317	0.2494	2.0529	1.982	1.1391	0.1879	yes	up	B(ii)	-	-	-	-	-	-	-	HMDB0039974	Lipids and lipid-like molecules	Prenol lipids	Monoterpenoids	402593-46-8	263.14955748997	5.5588333333333	M+Hac-H	C10H20O4	0	50	metab_24162	neg_12418	neg	48.6	4.087	0.09164	3.588	0.3196
Pro-Gln-Ile	0.03708	0.4682	2.052	1.8493	0.8694	-0.2019	yes	down	B(i)	-	-	-	-	-	-	-	-	-	-	-	-	357.21267947282	3.8757333333333	M+H	C16H28N4O5	69.5	0	metab_9846	pos_10815	pos	50.5	3.562	0.4282	4.097	0.3373
Trp-Thr	0.02508	0.4201	2.0468	1.8915	0.8615	-0.2151	yes	down	B(i)	-	-	-	-	-	-	-	HMDB0029093	Organic acids and derivatives	Carboxylic acids and derivatives	Amino acids, peptides, and analogues	-	286.11942212783	4.4011166666667	M-H2O-H	C15H19N3O4	94.1	0	metab_15967	neg_3696	neg	57.3	3.359	0.4387	3.899	0.2459
Sequoyitol	0.003348	0.2233	2.0465	1.9771	0.9112	-0.1342	yes	down	B(ii)	C03365	-	-	-	-	-	-	HMDB0031449	Organic oxygen compounds	Organooxygen compounds	Alcohols and polyols	523-92-2	236.11257771347	0.71091666666667	M+ACN+H	C7H14O6	0	46.2	metab_737	pos_824	pos	48.1	5.027	0.2586	5.517	0.1777
Fluvoxamine	0.008941	0.3245	2.0379	1.9048	0.8947	-0.1605	yes	down	B(ii)	C07571	-	-	-	-	-	-	HMDB0014322	Benzenoids	Benzene and substituted derivatives	Trifluoromethylbenzenes	54739-18-3	301.15406757622	5.8813833333333	M+H-H2O	C15H21F3N2O2	0	54.5	metab_4225	pos_4607	pos	48.1	4.121	0.1851	4.606	0.3175
Leu-Ile-Glu	0.02028	0.3992	2.034	1.8531	0.9012	-0.15	yes	down	B(i)	-	-	-	-	-	-	-	-	-	-	-	-	374.22809810742	3.6557	M+H	C17H31N3O6	93.1	0	metab_2317	pos_2509	pos	56.5	4.398	0.3386	4.88	0.2636
Gly-Thr-Ile	0.01162	0.3427	2.0287	1.8477	0.8917	-0.1654	yes	down	B(i)	-	-	-	-	-	-	-	-	-	-	-	-	288.15621317452	3.4883166666667	M-H	C12H23N3O5	95.9	0	metab_26314	neg_14606	neg	57.7	3.795	0.2814	4.256	0.2337
2-Phenylethanol glucuronide	0.006421	0.2899	2.0226	1.968	1.1518	0.2039	yes	up	B(ii)	C03033	-	-	map01100;map00040;map04976;map00053;map01240	Metabolic pathways;Pentose and glucuronate interconversions;Bile secretion;Ascorbate and aldarate metabolism;Biosynthesis of cofactors	Metabolism;Metabolism;Organismal Systems;Metabolism;Metabolism	Global and overview maps;Carbohydrate metabolism;Digestive system;Carbohydrate metabolism;Global and overview maps	HMDB0010350	Organic oxygen compounds	Organooxygen compounds	Carbohydrates and carbohydrate conjugates	-	297.09520076635	3.3338166666667	M-H	C14H18O7	0	54.9	metab_14743	neg_2442	neg	47.7	3.854	0.1436	3.346	0.3336
S-methoprene	0.01172	0.3427	2.0105	1.8468	0.8956	-0.159	yes	down	B(i)	-	-	-	-	-	-	-	-	-	-	-	-	311.25765479351	6.5419	M+H	C19H34O3	49.2	0	metab_5348	pos_5859	pos	46.2	4.034	0.2805	4.504	0.2481
Leu-Phe-Glu	0.04672	0.4973	2.0098	1.8262	0.8788	-0.1863	yes	down	B(i)	-	-	-	-	-	-	-	-	-	-	-	-	408.212	4.1473	M+H	C20H29N3O6	96.1	0	metab_2808	pos_3048	pos	55.9	3.982	0.4355	4.531	0.4032
N-acetylornithine	0.03609	0.4647	2.0027	1.8187	0.8785	-0.1869	yes	down	B(i)	C00437	-	-	map01100;map01210;map00220;map01110;map01230	Metabolic pathways;2-Oxocarboxylic acid metabolism;Arginine biosynthesis;Biosynthesis of secondary metabolites;Biosynthesis of amino acids	Metabolism;Metabolism;Metabolism;Metabolism;Metabolism	Global and overview maps;Global and overview maps;Amino acid metabolism;Global and overview maps;Global and overview maps	HMDB0003357	Organic acids and derivatives	Carboxylic acids and derivatives	Amino acids, peptides, and analogues	6205-08-09	157.09688916604	4.3071666666667	M+H-H2O	C7H14N2O3	45	0	metab_2971	pos_3219	pos	47.6	3.665	0.4603	4.172	0.2267
N-Acetyl-4-O-acetylneuraminic acid	0.03023	0.439	1.9964	1.9802	1.1346	0.1822	yes	up	B(ii)	C04015	-	-	-	-	-	-	HMDB0000796	Organic oxygen compounds	Organooxygen compounds	Carbohydrates and carbohydrate conjugates	16655-75-7	701.22221560756	6.0057333333333	2M-H	C13H21NO10	0	43.2	metab_23388	neg_11610	neg	44.8	5.092	0.2759	4.488	0.5181
5-[[Pyridin-3-yl-[3-(trifluoromethyl)phenyl]methylidene]amino]oxypentanoic acid	0.04039	0.4774	1.9958	1.818	0.8686	-0.2033	yes	down	B(ii)	-	-	-	-	-	-	-	HMDB0256278	Benzenoids	Benzene and substituted derivatives	Trifluoromethylbenzenes	-	411.114	3.6489166666667	M+FA-H	C18H17F3N2O3	0	64.9	metab_15182	neg_2891	neg	49.9	3.535	0.4987	4.07	0.2473
Ile-Pro-Asp	0.0142	0.3643	1.9933	1.7882	0.9156	-0.1273	yes	down	B(i)	-	-	-	-	-	-	-	-	-	-	-	-	344.18116891501	3.4561666666667	M+H	C15H25N3O6	51	0	metab_2049	pos_2223	pos	48.6	4.868	0.2457	5.317	0.2791
Dicoumaroyl spermidine	0.006524	0.2916	1.9909	1.8869	1.1029	0.1413	yes	up	B(i)	-	-	-	-	-	-	-	-	-	-	-	-	436.224	4.9243833333333	M-H	C25H31N3O4	68.2	0	metab_16441	neg_4176	neg	52	5.006	0.231	4.539	0.2411
3-Benzyl-6-methyl-2,5-piperazinedione	0.007579	0.3046	1.9781	1.8825	0.8877	-0.1718	yes	down	B(i)	-	-	-	-	-	-	-	-	-	-	-	-	219.11251399526	4.75675	M+H	C12H14N2O2	92.4	0	metab_9039	pos_9942	pos	57.4	3.701	0.2713	4.169	0.2117
9-Oxo-nonanoic acid	0.01761	0.385	1.9768	1.9309	1.1568	0.2102	yes	up	B(ii)	C16322	-	-	map00592;map01110	alpha-Linolenic acid metabolism;Biosynthesis of secondary metabolites	Metabolism;Metabolism	Lipid metabolism;Global and overview maps	HMDB0094711	Lipids and lipid-like molecules	Fatty Acyls	Fatty acids and conjugates	-	217.10782227589	5.8725833333333	M+FA-H	C9H16O3	0	85.7	metab_17497	neg_5262	neg	55.2	3.821	0.1496	3.303	0.421
Vanillactic acid	0.0477	0.4999	1.9767	1.9861	1.2036	0.2673	yes	up	B(ii)	-	-	-	-	-	-	-	HMDB0000913	Phenylpropanoids and polyketides	Phenylpropanoic acids	Not Available	2475-56-1	211.06090228479	5.27135	M-H	C10H12O5	0	50	metab_24416	neg_12673	neg	48.5	3.447	0.293	2.864	0.5612
4-[(2,4-Dihydroxy-3,3-dimethylbutanoyl)amino]butanoic acid	0.009033	0.3245	1.9743	1.8884	0.8907	-0.167	yes	down	B(ii)	-	-	-	-	-	-	-	HMDB0246316	Organic acids and derivatives	Carboxylic acids and derivatives	Amino acids, peptides, and analogues	-	234.13330754208	4.0778833333333	M+H	C10H19NO5	0	69.4	metab_9631	pos_10586	pos	52.3	3.65	0.2195	4.098	0.2593
2-Hexaprenyl-6-methoxy-1,4-benzoquinone	0.003744	0.2358	1.9729	1.894	0.9146	-0.1288	yes	down	B(ii)	C05803	-	-	-	-	-	-	HMDB0006818	Lipids and lipid-like molecules	Prenol lipids	Quinone and hydroquinone lipids	-	581.37124144777	6.8838	M+Cl	C37H54O3	0	42.9	metab_19681	neg_7623	neg	44.4	4.849	0.1596	5.302	0.2482
4-acetamidobenzaldehyde	0.02504	0.4201	1.9725	1.8489	0.8542	-0.2273	yes	down	B(i)	-	-	-	-	-	-	-	-	-	-	-	-	164.07039174015	5.6324333333333	M+H	C9H9NO2	74.5	0	metab_3963	pos_4296	pos	52.6	3.018	0.3586	3.533	0.3187
Cer(15:0_2O/16:0)	0.005684	0.2771	1.9718	1.8447	0.8791	-0.1859	yes	down	B(i)	-	-	-	-	-	-	-	-	-	-	-	-	542.47862700196	7.3734	M+FA-H	C31H63NO3	63.4	0	metab_20286	neg_8258	neg	49.9	3.193	0.07698	3.632	0.2972
Phe-Thr	0.008097	0.3113	1.9655	1.8913	0.8713	-0.1987	yes	down	B(i)	-	-	-	-	-	-	-	HMDB0029005	Organic acids and derivatives	Carboxylic acids and derivatives	Amino acids, peptides, and analogues	51352-44-4	249.12295810713	4.1365666666667	M+H-H2O	C13H18N2O4	89.8	0	metab_2797	pos_3036	pos	56.1	3.189	0.2682	3.66	0.2254
Blumealactone C	0.01855	0.3926	1.9635	1.9119	0.9036	-0.1462	yes	down	B(ii)	-	-	-	-	-	-	-	HMDB0035357	Lipids and lipid-like molecules	Prenol lipids	Terpene lactones	111545-48-3	325.16173533063	5.86545	M+H	C17H24O6	0	69.5	metab_4199	pos_4578	pos	50.1	4.94	0.3434	5.467	0.3062
Lnape(3:0/n-2:0)	0.03279	0.4521	1.9526	1.9705	0.8117	-0.3011	yes	down	B(i)	-	-	-	-	-	-	-	-	-	-	-	-	372.109	4.7165333333333	M+Hac-H	C10H20NO8P	75.8	0	metab_16245	neg_3977	neg	52.6	2.508	0.03491	3.09	0.5743
Ile-Val-Glu	0.008972	0.3245	1.952	1.762	0.9228	-0.116	yes	down	B(i)	-	-	-	-	-	-	-	-	-	-	-	-	360.21260383236	3.3598333333333	M+H	C16H29N3O6	90	0	metab_10473	pos_11509	pos	56.8	4.934	0.209	5.347	0.2328
Gln-Leu-Leu	0.03726	0.4682	1.952	1.7605	0.8706	-0.1999	yes	down	B(i)	-	-	-	-	-	-	-	-	-	-	-	-	373.24404387868	4.69275	M+H	C17H32N4O5	94.5	0	metab_3282	pos_3564	pos	57.2	3.257	0.2864	3.741	0.4027
Asp-Val-Asn	0.01566	0.3726	1.9496	1.8071	0.8844	-0.1773	yes	down	B(i)	-	-	-	-	-	-	-	-	-	-	-	-	391.14855318438	5.17525	M+FA-H	C13H22N4O7	62.5	0	metab_24508	neg_12766	neg	50	3.557	0.2043	4.022	0.3342
Diferuloyl putrescine	0.01891	0.393	1.9425	1.8002	1.1056	0.1448	yes	up	B(i)	-	-	-	-	-	-	-	-	-	-	-	-	439.18641159038	5.8565833333333	M-H	C24H28N2O6	41.2	0	metab_23782	neg_12021	neg	46.9	4.91	0.3298	4.441	0.2455
3,4',5-Trihydroxybibenzyl-2-carboxylic acid	0.02872	0.4332	1.9422	1.7972	1.1356	0.1834	yes	up	B(i)	-	-	-	-	-	-	-	-	-	-	-	-	273.07664171053	5.8193833333333	M-H	C15H14O5	45.6	0	metab_17362	neg_5123	neg	47.6	4.146	0.1421	3.651	0.4522
Val-Hyp	0.006326	0.2882	1.9379	1.8583	0.8827	-0.18	yes	down	B(ii)	-	-	-	-	-	-	-	HMDB0029128	Organic acids and derivatives	Carboxylic acids and derivatives	Amino acids, peptides, and analogues	90965-79-0	195.11263174307	4.91185	M+H-2H2O	C10H18N2O4	0	43.3	metab_8920	pos_9813	pos	46.2	3.327	0.2919	3.769	0.1162
2-((1s,3r)-3-hydroxycyclohexyl)-5-(1,1-dimethylhexyl)phenol	0.02178	0.4025	1.9379	1.8443	0.8908	-0.1669	yes	down	B(i)	-	-	-	-	-	-	-	-	-	-	-	-	349.23795101363	6.2557833333333	M+FA-H	C20H32O2	62.9	0	metab_18419	neg_6250	neg	51.2	3.922	0.2061	4.403	0.3815
3-Isopropyl-6-(2-methyl-propyl)-2,5-piperazinedione	0.006754	0.2928	1.9361	1.8175	0.8965	-0.1577	yes	down	B(i)	-	-	-	-	-	-	-	-	-	-	-	-	213.15950590055	3.1671666666667	M+H	C11H20N2O2	59.6	0	metab_10763	pos_11809	pos	50.4	3.533	0.2111	3.941	0.2038
Lys-Ile-Glu	0.01729	0.382	1.9295	1.9064	0.8428	-0.2467	yes	down	B(i)	-	-	-	-	-	-	-	-	-	-	-	-	389.23852806636	1.8809	M+H	C17H32N4O6	67	0	metab_11157	pos_12251	pos	50	2.52	0.05008	2.99	0.4007
Asp-Val-Pro	0.002186	0.1819	1.9293	1.7664	0.9328	-0.1003	yes	down	B(i)	-	-	-	-	-	-	-	-	-	-	-	-	330.16561959427	2.9323833333333	M+H	C14H23N3O6	67.1	0	metab_10838	pos_11889	pos	52.1	5.276	0.1841	5.656	0.1341
Tridecanoic acid	0.008225	0.3128	1.9256	1.8239	0.8734	-0.1952	yes	down	B(ii)	C17076	-	-	-	-	-	-	HMDB0000910	Lipids and lipid-like molecules	Fatty Acyls	Fatty acids and conjugates	638-53-9	232.22682374728	6.0044	M+NH4	C13H26O2	0	40.2	metab_4430	pos_4826	pos	45.4	3.023	0.05801	3.461	0.3211
Armillaridin	0.04808	0.5009	1.9247	1.8366	1.1514	0.2034	yes	up	B(ii)	-	-	-	-	-	-	-	HMDB0035134	Lipids and lipid-like molecules	Prenol lipids	Sesquiterpenoids	96684-80-9	483.13499971399	0.87473333333333	M+Cl	C24H29ClO6	0	59.6	metab_13491	neg_1145	neg	44.5	4.206	0.4555	3.653	0.3918
3-Hydroxychavicol 1-glucoside	0.003298	0.2211	1.924	1.8109	0.9251	-0.1122	yes	down	B(ii)	-	-	-	-	-	-	-	HMDB0034861	Organic oxygen compounds	Organooxygen compounds	Carbohydrates and carbohydrate conjugates	-	293.10007673156	4.0600166666667	M-H2O-H	C15H20O7	0	52.5	metab_25590	neg_13871	neg	46.9	4.944	0.1808	5.344	0.1807
4-Hydroxyproline galactoside	0.002662	0.1973	1.9231	1.8532	0.9196	-0.1209	yes	down	B(ii)	-	-	-	-	-	-	-	HMDB0029354	Lipids and lipid-like molecules	Fatty Acyls	Fatty alcohol esters	80185-44-0	274.09292533069	2.7574833333333	M-H2O-H	C11H19NO8	0	40.1	metab_26816	neg_15118	neg	46.8	4.735	0.2056	5.149	0.1519
(6Z)-4-Hydroxy-6-nonen-2-yl beta-D-glucopyranoside	0.02186	0.4034	1.9188	1.8764	0.8888	-0.17	yes	down	B(i)	-	-	-	-	-	-	-	-	-	-	-	-	303.17917539825	5.86545	M+H-H2O	C15H28O7	48.3	0	metab_4198	pos_4577	pos	46.6	3.934	0.235	4.426	0.377
Tropate	0.0005543	0.09131	1.9173	1.8533	1.1019	0.14	yes	up	B(ii)	C01456	-	-	map01110;map00960;map01064	Biosynthesis of secondary metabolites;Tropane, piperidine and pyridine alkaloid biosynthesis;Biosynthesis of alkaloids derived from ornithine, lysine and nicotinic acid	Metabolism;Metabolism;Metabolism	Global and overview maps;Biosynthesis of other secondary metabolites;Chemical structure transformation maps	HMDB0062590	Organic acids and derivatives	Hydroxy acids and derivatives	Beta hydroxy acids and derivatives	529-64-6;552-63-6;552-63-6	331.11845672165	5.38875	2M-H	C9H10O3	0	48.8	metab_24310	neg_12567	neg	48.9	4.13	0.1323	3.748	0.1332
Rhodamine 110	0.04327	0.4842	1.9163	1.7481	0.8665	-0.2067	yes	down	B(ii)	-	-	-	-	-	-	-	HMDB0257198	Organoheterocyclic compounds	Benzopyrans	1-benzopyrans	-	365.07240145469	4.4117333333333	M+Cl	C20H14N2O3	0	50.1	metab_25267	neg_13540	neg	46.2	3.181	0.4467	3.671	0.2639
Phe-Val	0.008936	0.3245	1.9143	1.7865	0.9095	-0.1369	yes	down	B(i)	-	-	-	-	-	-	-	HMDB0029008	Organic acids and derivatives	Carboxylic acids and derivatives	Amino acids, peptides, and analogues	3918-90-9	247.14373163479	5.87075	M+H-H2O	C14H20N2O3	90.6	0	metab_8173	pos_8981	pos	54.6	4.321	0.231	4.751	0.2301
Val-Ala-Leu	0.04069	0.4782	1.9046	1.7059	0.8959	-0.1587	yes	down	B(i)	-	-	-	-	-	-	-	-	-	-	-	-	302.20698561681	4.3071666666667	M+H	C14H27N3O4	62.8	0	metab_2973	pos_3221	pos	50.9	3.983	0.3497	4.446	0.3337
Cholyltyrosine	0.001276	0.1449	1.9031	1.8141	0.9118	-0.1332	yes	down	B(ii)	-	-	-	-	-	-	-	HMDB0242377	Lipids and lipid-like molecules	Steroids and steroid derivatives	Bile acids, alcohols and derivatives	-	592.32332918193	6.4693833333333	M+Na-2H	C33H49NO7	0	42.4	metab_18917	neg_6789	neg	43.7	4.011	0.1617	4.399	0.1413
Galactopinitol B	0.01831	0.3906	1.8995	1.7396	0.918	-0.1234	yes	down	B(ii)	-	-	-	-	-	-	-	HMDB0035321	Organic oxygen compounds	Organooxygen compounds	Carbohydrates and carbohydrate conjugates	88199-72-8	357.14185393812	5.90805	M+H	C13H24O11	0	68.4	metab_4270	pos_4657	pos	51.2	4.927	0.2622	5.367	0.2784
Linoleyl-l-carnitine	0.00712	0.3004	1.8975	1.8583	1.0972	0.1338	yes	up	B(ii)	-	-	-	-	-	-	-	HMDB0254102	Lipids and lipid-like molecules	Fatty Acyls	Eicosanoids	-	430.33211522292	6.6868833333333	M+Na-2H	C25H47NO3	0	60	metab_21969	neg_10048	neg	46	4.877	0.2761	4.445	0.1499
2-hydroxy-3-methylpentanoic acid	0.01192	0.3439	1.896	1.7779	0.9173	-0.1245	yes	down	B(i)	-	-	-	-	-	-	-	HMDB0000317	Lipids and lipid-like molecules	Fatty Acyls	Fatty acids and conjugates	488-15-3	131.07117076959	4.9880833333333	M-H	C6H12O3	95.3	0	metab_16500	neg_4235	neg	58.6	4.872	0.2535	5.311	0.242
Val-Ile-Thr	0.02029	0.3992	1.8949	1.7013	0.92	-0.1204	yes	down	B(i)	-	-	-	-	-	-	-	-	-	-	-	-	332.21769228111	3.4668666666667	M+H	C15H29N3O5	89.4	0	metab_10296	pos_11322	pos	56.5	4.816	0.2646	5.235	0.2626
PE-Cer(17:0_2O/17:0_O)	0.04581	0.4933	1.8942	1.8599	0.8851	-0.176	yes	down	B(i)	-	-	-	-	-	-	-	-	-	-	-	-	677.522	7.3255666666667	M-H	C36H75N2O7P	46.6	0	metab_20244	neg_8213	neg	46.4	4.215	0.4349	4.762	0.395
Leu-Leu	0.02881	0.4332	1.8934	1.7349	0.8954	-0.1594	yes	down	B(i)	C11332	-	-	-	-	-	-	HMDB0028933	Organic acids and derivatives	Carboxylic acids and derivatives	Amino acids, peptides, and analogues	3303-31-9	243.17118312238	4.30005	M-H	C12H24N2O3	81.5	0	metab_15902	neg_3629	neg	55	3.904	0.3591	4.36	0.2502
Hecogenin	0.03957	0.4745	1.893	1.8809	0.8741	-0.1942	yes	down	B(i)	C08902	-	-	map01060	Biosynthesis of plant secondary metabolites	Metabolism	Chemical structure transformation maps	LMST01080014	-	-	-	467-55-0	431.31482437482	6.0575333333333	M+H	C27H42O4	60	0	metab_4537	pos_4945	pos	47.7	3.685	0.2901	4.216	0.4672
Cellulase	0.01091	0.3371	1.8916	1.8076	1.1319	0.1787	yes	up	B(i)	-	-	-	-	-	-	-	-	-	-	-	-	527.15732863918	0.98258333333333	M+Na	C18H32O16	75.9	0	metab_11494	pos_12610	pos	53.4	3.777	0.1458	3.337	0.3129
(3beta,5beta,8beta,22E,24xi)-Ergosta-6,22-diene-3,5,8-triol	0.03805	0.4692	1.8846	1.7972	0.8924	-0.1642	yes	down	B(ii)	-	-	-	-	-	-	-	HMDB0038353	Lipids and lipid-like molecules	Steroids and steroid derivatives	Ergostane steroids	288847-52-9	494.35953007433	6.7862666666667	M+ACN+Na	C28H46O3	0	41.1	metab_6769	pos_7400	pos	43.8	4.28	0.4263	4.796	0.3143
(+/-)-JWH 018 N-(4-hydroxypentyl) metabolite-d5	0.001082	0.1367	1.8819	1.7868	0.9199	-0.1204	yes	down	B(i)	-	-	-	-	-	-	-	-	-	-	-	-	363.21358200029	6.3347	M+H	C24H18D5NO2	96.9	0	metab_7358	pos_8069	pos	54.6	4.239	0.145	4.608	0.1366
(1S,2S,4S,5S)-2,4,7-Thujanetriol 4-glucoside	0.02842	0.4318	1.8799	1.6805	0.8921	-0.1648	yes	down	B(ii)	-	-	-	-	-	-	-	HMDB0033645	Lipids and lipid-like molecules	Prenol lipids	Terpene glycosides	240495-80-1	383.14886255889	1.00785	M+Cl	C16H28O8	0	41.4	metab_13615	neg_1271	neg	43.9	3.571	0.3567	4.003	0.2098
Glu-Leu-Ser	0.0217	0.402	1.8796	1.6961	0.8972	-0.1565	yes	down	B(i)	-	-	-	-	-	-	-	-	-	-	-	-	330.16565333766	1.8967666666667	M+H-H2O	C14H25N3O7	46.5	0	metab_11117	pos_12211	pos	47.1	3.719	0.3544	4.145	0.1473
Zonampanel	0.009191	0.3245	1.8707	1.8769	1.1435	0.1934	yes	up	B(ii)	-	-	-	-	-	-	-	HMDB0260042	Organoheterocyclic compounds	Diazanaphthalenes	Benzodiazines	-	707.10491345926	3.0715833333333	2M+FA-H	C13H9N5O6	0	42.5	metab_26764	neg_15066	neg	46.6	3.73	0.1298	3.262	0.3315
Val-Leu-Gly	0.03298	0.4524	1.8697	1.7259	0.901	-0.1504	yes	down	B(i)	-	-	-	-	-	-	-	-	-	-	-	-	288.19161510869	3.2744	M+H	C13H25N3O4	61.2	0	metab_1759	pos_1920	pos	50.3	3.95	0.3449	4.384	0.2584
PC(PGF1alpha/P-16:0)	0.01163	0.3427	1.8682	1.8333	0.9251	-0.1122	yes	down	B(ii)	-	-	-	-	-	-	-	HMDB0289522	Not Available	Not Available	Not Available	-	818.58591919226	6.5046666666667	M+H	C44H84NO10P	0	60.2	metab_7073	pos_7748	pos	48.9	5.71	0.3252	6.172	0.1716
Spongouridin	0.006915	0.296	1.8677	1.8344	1.0787	0.1093	yes	up	B(i)	-	-	-	-	-	-	-	-	-	-	-	-	279.039	0.6936	M+Cl	C9H12N2O6	90	0	metab_13349	neg_994	neg	56.9	6.086	0.1265	5.642	0.2946
2-(Acetylamino)-2-deoxy-alpha-D-mannopyranose	0.02196	0.4037	1.8664	1.7173	0.8821	-0.181	yes	down	B(ii)	C02711	-	-	-	-	-	-	HMDB0248228	Organic oxygen compounds	Organooxygen compounds	Carbohydrates and carbohydrate conjugates	-	221.08945674732	3.5204833333333	M+	C8H15NO6	0	70.5	metab_2154	pos_2329	pos	52.7	3.27	0.1357	3.707	0.3718
Dihydrocumambrin A	0.03284	0.4524	1.859	1.8942	0.9021	-0.1486	yes	down	B(ii)	-	-	-	-	-	-	-	HMDB0036489	Lipids and lipid-like molecules	Prenol lipids	Terpene lactones	20482-39-7	309.16683494662	6.0787666666667	M+H	C17H24O5	0	51.2	metab_7790	pos_8561	pos	46.5	4.94	0.2613	5.476	0.4614
Pentosidine	0.03008	0.4375	1.8582	1.8265	0.8543	-0.2272	yes	down	B(i)	-	-	-	-	-	-	-	HMDB0003933	Organic acids and derivatives	Carboxylic acids and derivatives	Amino acids, peptides, and analogues	124505-87-9	379.21083089783	5.47195	M+H	C17H26N6O4	68.5	0	metab_8513	pos_9370	pos	50.4	2.802	0.05016	3.28	0.4608
beta-Asp-Thr	8.555E-5	0.02837	1.8544	1.7683	0.9252	-0.1121	yes	down	B(ii)	-	-	-	-	-	-	-	HMDB0011169	Organic acids and derivatives	Peptidomimetics	Hybrid peptides	-	279.08428901077	3.61695	M+FA-H	C8H14N2O6	0	59.4	metab_26130	neg_14420	neg	50.2	4.171	0.0774	4.508	0.1049
(9Z,12Z)-15-hydroxy-16-methoxyoctadeca-9,12-dienoic acid	0.03435	0.4591	1.8538	1.8096	0.8881	-0.1711	yes	down	B(i)	-	-	-	-	-	-	-	-	-	-	-	-	309.24187892908	6.3347	M+H-H2O	C19H34O4	83.8	0	metab_5017	pos_5481	pos	53.2	3.97	0.2318	4.47	0.4423
Methyl (10E,12Z)-9-oxooctadeca-10,12-dienoate	0.01465	0.37	1.853	1.7814	0.9197	-0.1207	yes	down	B(i)	-	-	-	-	-	-	-	-	-	-	-	-	309.24197997178	6.48345	M+H	C19H32O3	84.5	0	metab_5268	pos_5769	pos	55.1	5.123	0.31	5.57	0.2053
Val-Thr-Ile	0.03274	0.4517	1.849	1.6555	0.9019	-0.149	yes	down	B(i)	-	-	-	-	-	-	-	-	-	-	-	-	330.20320638206	3.4670666666667	M-H	C15H29N3O5	91.4	0	metab_14909	neg_2613	neg	57	3.869	0.2717	4.29	0.3162
Irinotecan	0.04379	0.4863	1.8477	2.0204	1.116	0.1584	yes	up	B(ii)	C16641	-	-	map00983	Drug metabolism - other enzymes	Metabolism	Xenobiotics biodegradation and metabolism	HMDB0014900	Alkaloids and derivatives	Camptothecins	Not Available	97682-44-5;100286-90-6	567.26004031567	6.7239333333333	M-H2O-H	C33H38N4O6	0	68	metab_21874	neg_9938	neg	48.8	5.021	0.3109	4.499	0.4582
Ab-fubica	0.03398	0.4576	1.842	1.6461	0.8949	-0.1602	yes	down	B(i)	-	-	-	-	-	-	-	-	-	-	-	-	412.16959384261	3.2696833333333	M+FA-H	C21H22FN3O2	41.5	0	metab_14674	neg_2371	neg	45	3.55	0.3184	3.967	0.2672
Scolymoside	0.02932	0.4336	1.8382	1.8439	1.1014	0.1393	yes	up	B(ii)	C12630	-	-	map00944	Flavone and flavonol biosynthesis	Metabolism	Biosynthesis of other secondary metabolites	HMDB0005799	Phenylpropanoids and polyketides	Tannins	Hydrolyzable tannins	25694-72-8	559.15013396112	1.9554666666667	M+H-2H2O	C27H30O15	0	65.9	metab_10968	pos_12032	pos	48.8	5.671	0.3769	5.149	0.3338
Artonol D	0.04739	0.4997	1.8321	1.7899	1.1191	0.1624	yes	up	B(ii)	-	-	-	-	-	-	-	HMDB0030495	Organoheterocyclic compounds	Benzopyrans	1-benzopyrans	186824-60-2	531.20218109938	0.64741666666667	M+CH3OH+H	C30H26O7	0	52.1	metab_544	pos_593	pos	44.6	4.97	0.5193	4.441	0.2426
Ile-Trp	0.03637	0.4664	1.832	1.6494	0.8899	-0.1683	yes	down	B(i)	-	-	-	-	-	-	-	HMDB0028918	Organic acids and derivatives	Carboxylic acids and derivatives	Amino acids, peptides, and analogues	-	318.18079954959	4.7514	M+H	C17H23N3O3	84.7	0	metab_3326	pos_3611	pos	55.3	3.484	0.3285	3.915	0.2873
(E)-9-Octadecenoic acid methyl ester	0.005345	0.2753	1.8295	1.907	0.9142	-0.1294	yes	down	B(i)	-	-	-	-	-	-	-	-	-	-	-	-	297.27850165763	0.97726666666667	M+H	C19H36O2	45.7	0	metab_838	pos_933	pos	47	4.613	0.2262	5.046	0.1958
Lpc(o-17:0)	0.02311	0.4084	1.8294	1.8046	0.9149	-0.1283	yes	down	B(i)	-	-	-	-	-	-	-	LMGP01060013	-	-	-	-	496.37528601721	6.7062666666667	M+H	C25H54NO6P	44.4	0	metab_5536	pos_6082	pos	45.2	4.969	0.3998	5.431	0.1366
Xanthoxyline	0.02091	0.4004	1.8278	1.7091	1.1418	0.1913	yes	up	B(i)	C10726	-	-	-	-	-	-	HMDB0029645	Organic oxygen compounds	Organooxygen compounds	Carbonyl compounds	90-24-4	197.08058381598	3.5311333333333	M+H	C10H12O4	58.2	0	metab_10203	pos_11221	pos	49.1	3.471	0.1358	3.04	0.3608
Leu-Asp-Asn	0.04801	0.5009	1.8263	1.6428	0.8936	-0.1623	yes	down	B(i)	-	-	-	-	-	-	-	-	-	-	-	-	361.17132807128	1.1801666666667	M+H	C14H24N4O7	61.1	0	metab_1023	pos_1128	pos	49.5	3.77	0.3991	4.219	0.2801
Indole-3-lactic acid	0.005583	0.2766	1.8255	1.7002	0.91	-0.1361	yes	down	B(i)	C02043	-	-	-	-	-	-	HMDB0000671	Organoheterocyclic compounds	Indoles and derivatives	Indolyl carboxylic acids and derivatives	7417-65-4	204.066	5.4099666666667	M-H	C11H11NO3	96.5	0	metab_24288	neg_12545	neg	58.1	3.751	0.1114	4.122	0.233
Enterodiol	0.01429	0.3654	1.8233	1.7598	1.0824	0.1143	yes	up	B(i)	C18166	-	-	-	-	-	-	HMDB0005056	Lignans, neolignans and related compounds	Dibenzylbutane lignans	Dibenzylbutanediol lignans	80226-00-2	301.14427171278	5.9368333333333	M-H	C18H22O4	93	0	metab_17654	neg_5429	neg	57.7	5.713	0.07823	5.278	0.3511
Myricetin 3-O-Beta-D-Galactoside 6''-O-Gallate	0.03796	0.4692	1.8208	1.9202	1.179	0.2375	yes	up	B(i)	-	-	-	-	-	-	-	-	-	-	-	-	677.09424561578	3.0183666666667	M+FA-H	C28H24O17	73.6	0	metab_14481	neg_2171	neg	49.8	3.327	0.4275	2.822	0.292
Ala-Leu-Glu	0.04589	0.4936	1.8202	1.6363	0.9078	-0.1395	yes	down	B(i)	-	-	-	-	-	-	-	-	-	-	-	-	332.18131414576	3.1941333333333	M+H	C14H25N3O6	80	0	metab_1651	pos_1808	pos	54.5	4.265	0.3914	4.698	0.2518
Cyclo(Leu-Phe)	0.02091	0.4004	1.8159	1.6933	0.8946	-0.1607	yes	down	B(ii)	C20519	-	-	-	-	-	-	HMDB0094673	Organic acids and derivatives	Carboxylic acids and derivatives	Amino acids, peptides, and analogues	-	259.14492181725	5.8247333333333	M-H	C15H20N2O2	0	41.4	metab_23859	neg_12104	neg	46.4	3.538	0.2112	3.955	0.3071
Lactitol	0.01399	0.3631	1.8152	1.7008	0.9084	-0.1386	yes	down	B(ii)	-	-	-	-	-	-	-	HMDB0040937	Lipids and lipid-like molecules	Fatty Acyls	Fatty acyl glycosides	585-86-4	403.14815655168	5.6332333333333	M+Hac-H	C12H24O11	0	43.8	metab_17149	neg_4901	neg	46.1	3.997	0.1635	4.4	0.289
Indole-3-acetic acid	0.03851	0.4695	1.8144	1.6717	1.1183	0.1614	yes	up	B(i)	C00954	-	-	map01100;map01070;map00380;map04075	Metabolic pathways;Biosynthesis of plant hormones;Tryptophan metabolism;Plant hormone signal transduction	Metabolism;Metabolism;Metabolism;Environmental Information Processing	Global and overview maps;Chemical structure transformation maps;Amino acid metabolism;Signal transduction	HMDB0000197	Organoheterocyclic compounds	Indoles and derivatives	Indolyl carboxylic acids and derivatives	87-51-4	176.07030511863	3.4133	M+H	C10H9NO2	71.6	0	metab_10390	pos_11422	pos	53.1	4.196	0.347	3.752	0.2974
N-cyclopentyl-1-(3,4-difluorobenzoyl)piperidine-3-carboxamide	0.02417	0.417	1.8129	1.715	0.9069	-0.141	yes	down	B(i)	-	-	-	-	-	-	-	-	-	-	-	-	337.17492547164	5.82805	M+H	C18H22F2N2O2	45.4	0	metab_4142	pos_4510	pos	45.4	4.265	0.2216	4.703	0.3381
Val-Val-Asp	0.02074	0.3995	1.8098	1.6561	0.9224	-0.1166	yes	down	B(i)	-	-	-	-	-	-	-	-	-	-	-	-	332.18138262787	1.9501666666667	M+H	C14H25N3O6	75	0	metab_1329	pos_1454	pos	51.6	4.635	0.2995	5.025	0.178
2-(4-Methyl-5-thiazolyl)ethyl propionate	0.0313	0.4439	1.8027	1.756	0.8894	-0.1691	yes	down	B(ii)	-	-	-	-	-	-	-	HMDB0032424	Organoheterocyclic compounds	Azoles	Thiazoles	324742-96-3	244.06588809229	6.2452	M+FA-H	C9H13NO2S	0	67.4	metab_18406	neg_6236	neg	50.6	3.86	0.3944	4.34	0.2553
Tyr-Pro-Asp	0.03762	0.469	1.8024	1.6174	0.9016	-0.1495	yes	down	B(i)	-	-	-	-	-	-	-	-	-	-	-	-	394.16047649519	3.3329	M+H	C18H23N3O7	43.4	0	metab_10518	pos_11556	pos	46.6	3.829	0.3523	4.247	0.2428
Adenine	0.001258	0.1442	1.7849	1.7277	0.9096	-0.1367	yes	down	B(i)	C00147	Nucleic acids	Bases	map01100;map01110;map01232;map00230;map00908	Metabolic pathways;Biosynthesis of secondary metabolites;Nucleotide metabolism;Purine metabolism;Zeatin biosynthesis	Metabolism;Metabolism;Metabolism;Metabolism;Metabolism	Global and overview maps;Global and overview maps;Global and overview maps;Nucleotide metabolism;Metabolism of terpenoids and polyketides	HMDB0000034;PW_C000024	Organoheterocyclic compounds	Imidazopyrimidines	Purines and purine derivatives	73-24-5	134.04709149599	0.98128333333333	M-H	C5H5N5	76.4	0	metab_27717	neg_16058	neg	53.9	3.411	0.168	3.75	0.08297
Val-Ile-Asp	0.03061	0.4407	1.7837	1.5979	0.9149	-0.1283	yes	down	B(i)	-	-	-	-	-	-	-	-	-	-	-	-	344.18225585848	3.2696833333333	M-H	C15H27N3O6	84.8	0	metab_26585	neg_14882	neg	55.4	4.194	0.3053	4.584	0.2256
Gly-Asp-Leu	0.03185	0.4468	1.7821	1.5739	0.9126	-0.1319	yes	down	B(i)	-	-	-	-	-	-	-	-	-	-	-	-	302.13547498732	3.4030333333333	M-H	C12H21N3O6	91.1	0	metab_14823	neg_2524	neg	56.4	4	0.2894	4.383	0.2399
Cumambrin A	0.02294	0.408	1.7796	1.7559	0.9105	-0.1353	yes	down	B(ii)	-	-	-	-	-	-	-	HMDB0303513	Lipids and lipid-like molecules	Prenol lipids	Terpene lactones	-	307.15119420496	6.0575333333333	M+H	C17H22O5	0	63.4	metab_7841	pos_8614	pos	48	4.647	0.3235	5.104	0.2631
Leu-Val-Asp	0.02509	0.4201	1.7791	1.6078	0.9292	-0.1059	yes	down	B(i)	-	-	-	-	-	-	-	-	-	-	-	-	346.19694676393	3.2744	M+H	C15H27N3O6	80.9	0	metab_10605	pos_11646	pos	54.8	5.014	0.284	5.396	0.2136
Petasinine	0.02262	0.407	1.7786	1.6564	0.9194	-0.1212	yes	down	B(ii)	-	-	-	-	-	-	-	HMDB0030516	Organoheterocyclic compounds	Pyrrolizidines	Not Available	70474-33-8	303.16983858175	6.0204333333333	M+ACN+Na	C13H21NO3	0	47.2	metab_7912	pos_8691	pos	46.1	4.633	0.2514	5.039	0.271
Ile-Ile-Ala	0.03422	0.4586	1.7781	1.6188	0.9079	-0.1394	yes	down	B(i)	-	-	-	-	-	-	-	-	-	-	-	-	316.22267200122	3.7848666666667	M+H	C15H29N3O4	81	0	metab_2426	pos_2635	pos	53.2	3.953	0.2954	4.354	0.2708
6-hydroxyangolensic acid methyl ester	0.002054	0.1793	1.7699	1.6487	1.068	0.095	yes	up	B(i)	-	-	-	-	-	-	-	-	-	-	-	-	550.24525938827	6.1531666666667	M+ACN+Na	C27H34O8	58.6	0	metab_4739	pos_5171	pos	45.3	5.149	0.05783	4.821	0.1859
Val-Leu	0.01511	0.3701	1.7687	1.6004	0.932	-0.1016	yes	down	B(i)	-	-	-	-	-	-	-	HMDB0029131	Organic acids and derivatives	Carboxylic acids and derivatives	Amino acids, peptides, and analogues	3989-97-7	231.17001466909	3.77955	M+H	C11H22N2O3	86.9	0	metab_2412	pos_2621	pos	56.4	4.99	0.2102	5.354	0.2205
3'-O-Methylinosine	0.0358	0.4629	1.7634	1.6305	1.1041	0.1429	yes	up	B(i)	-	-	-	-	-	-	-	-	-	-	-	-	327.09304538017	0.66676666666667	M+FA-H	C11H14N4O5	37.3	0	metab_28020	neg_16384	neg	43.8	4.368	0.12	3.956	0.3981
Pro-Lys	0.04158	0.4782	1.7592	1.7528	0.9096	-0.1366	yes	down	B(i)	-	-	-	-	-	-	-	HMDB0029022	Organic acids and derivatives	Carboxylic acids and derivatives	Amino acids, peptides, and analogues	-	244.16522461193	0.58925	M+H	C11H21N3O3	60.9	0	metab_11891	pos_13064	pos	49.6	4.53	0.3735	4.98	0.2888
Asp-Gly-Ile	0.02917	0.4332	1.7527	1.5371	0.9256	-0.1115	yes	down	B(i)	-	-	-	-	-	-	-	-	-	-	-	-	304.14998937145	3.4025666666667	M+H	C12H21N3O6	52	0	metab_10403	pos_11436	pos	49.1	4.542	0.2581	4.907	0.2372
Trp-Tyr	0.02428	0.4182	1.7511	1.6266	0.9125	-0.1321	yes	down	B(i)	-	-	-	-	-	-	-	HMDB0029095	Organic acids and derivatives	Carboxylic acids and derivatives	Amino acids, peptides, and analogues	-	350.149	5.31225	M+H-H2O	C20H21N3O4	78.7	0	metab_8604	pos_9469	pos	54	4.097	0.3024	4.49	0.2019
Spb(14:0_2o)	0.02284	0.4077	1.7492	1.6229	0.9021	-0.1486	yes	down	B(i)	-	-	-	-	-	-	-	-	-	-	-	-	246.24244877167	6.0416166666667	M+H	C14H31NO2	80.7	0	metab_4508	pos_4911	pos	53	3.614	0.3136	4.006	0.1724
CerP(d18:1/2:0)	0.04715	0.4984	1.7486	1.7234	0.9044	-0.1449	yes	down	B(i)	-	-	-	-	-	-	-	LMSP02050014	-	-	-	-	422.26607523244	6.44645	M+H	C20H40NO6P	50.9	0	metab_7161	pos_7848	pos	48.6	4.553	0.3915	5.034	0.344
Pantoyllactone glucoside	0.001216	0.14	1.7446	1.6837	1.0898	0.1241	yes	up	B(ii)	-	-	-	-	-	-	-	HMDB0041269	Lipids and lipid-like molecules	Fatty Acyls	Fatty acyl glycosides	-	273.09773572525	3.5366333333333	M-H2O-H	C12H20O8	0	47.5	metab_26262	neg_14554	neg	47.3	4.04	0.1162	3.707	0.141
Daidzein	0.01619	0.3757	1.7426	1.8097	1.0985	0.1356	yes	up	B(i)	C10208	-	-	map00943;map01100;map01110;map00946;map01061	Isoflavonoid biosynthesis;Metabolic pathways;Biosynthesis of secondary metabolites;Degradation of flavonoids;Biosynthesis of phenylpropanoids	Metabolism;Metabolism;Metabolism;Metabolism;Metabolism	Biosynthesis of other secondary metabolites;Global and overview maps;Global and overview maps;Biosynthesis of other secondary metabolites;Chemical structure transformation maps	HMDB0003312;LMPK12050038	Phenylpropanoids and polyketides	Isoflavonoids	Isoflav-2-enes	486-66-8	255.06480550372	5.9350666666667	M+H	C15H10O4	98.1	0	metab_4299	pos_4689	pos	58.3	5.095	0.2145	4.638	0.3234
Gly-Ile-Phe	0.04215	0.4798	1.7406	1.5863	0.8878	-0.1718	yes	down	B(i)	-	-	-	-	-	-	-	-	-	-	-	-	336.19130057971	4.6235333333333	M+H	C17H25N3O4	58.3	0	metab_9143	pos_10056	pos	49.9	3.156	0.2733	3.555	0.3198
4-oxo-Retinoic acid	0.01909	0.3938	1.7345	1.6147	0.9212	-0.1184	yes	down	B(ii)	C16678	-	-	map01100;map00830	Metabolic pathways;Retinol metabolism	Metabolism;Metabolism	Global and overview maps;Metabolism of cofactors and vitamins	HMDB0006285	Lipids and lipid-like molecules	Prenol lipids	Retinoids	38030-57-8	335.16101162052	5.6332333333333	M+Na-2H	C20H26O3	0	45.1	metab_17147	neg_4899	neg	45.7	4.374	0.1601	4.748	0.2874
Methyl ricinoleate	0.005957	0.2825	1.7193	1.7885	0.9254	-0.1119	yes	down	B(i)	-	-	-	-	-	-	-	-	-	-	-	-	295.26286544319	1.8595333333333	M+H-H2O	C19H36O3	82.5	0	metab_11187	pos_12281	pos	54.5	4.751	0.1995	5.134	0.1822
Prostaglandin K2	0.02025	0.3992	1.7188	1.6813	0.9096	-0.1367	yes	down	B(i)	-	-	-	-	-	-	-	LMFA03010023	-	-	-	-	351.21586605074	5.8227666666667	M+H	C20H30O5	74.5	0	metab_4135	pos_4499	pos	52.1	3.984	0.293	4.38	0.1947
D-erythro-Sphingosine C-17	0.01253	0.3495	1.7152	1.5879	0.9378	-0.0926	yes	down	B(i)	-	-	-	-	-	-	-	-	-	-	-	-	286.27360627612	6.12655	M+H	C17H35NO2	81.6	0	metab_4676	pos_5099	pos	54.9	5.311	0.1963	5.663	0.2048
Cytidylyl-(3',5')-guanosine	0.02762	0.428	1.7125	1.6739	1.1025	0.1408	yes	up	B(ii)	-	-	-	-	-	-	-	HMDB0245649	Nucleosides, nucleotides, and analogues	(3''->5'')-dinucleotides and analogues	(3''->5'')-dinucleotides	-	589.13948673654	3.0443833333333	M+H	C19H25N8O12P	0	55.3	metab_1547	pos_1692	pos	49.1	4.495	0.2284	4.077	0.3253
1,17-Heptadecanediol	0.008787	0.3232	1.7112	1.7959	0.9258	-0.1113	yes	down	B(ii)	-	-	-	-	-	-	-	HMDB0040983	Lipids and lipid-like molecules	Fatty Acyls	Fatty alcohols	66577-59-1	295.26283873237	0.96665	M+Na	C17H36O2	0	46.5	metab_11521	pos_12641	pos	44.1	4.925	0.2191	5.32	0.2018
Methyl 12-hydroxyoctadecanoate	0.007692	0.3071	1.7042	1.7922	0.9113	-0.134	yes	down	B(i)	-	-	-	-	-	-	-	-	-	-	-	-	297.27852743232	1.0785166666667	M+H-H2O	C19H38O3	56.9	0	metab_940	pos_1038	pos	49.6	3.936	0.2045	4.319	0.1942
Phe-Val-Gly	0.04198	0.4788	1.7038	1.5932	0.8925	-0.1641	yes	down	B(i)	-	-	-	-	-	-	-	-	-	-	-	-	322.17581756519	3.5844166666667	M+H	C16H23N3O4	78.8	0	metab_10119	pos_11130	pos	53.8	3.23	0.3137	3.619	0.2617
DG(PGF2alpha/0:0/2:0)	0.03313	0.4538	1.7024	1.6545	1.0893	0.1233	yes	up	B(ii)	-	-	-	-	-	-	-	HMDB0296918	Not Available	Not Available	Not Available	-	493.28057571764	4.2535666666667	M+Na	C25H42O8	0	49.1	metab_9461	pos_10403	pos	46.9	4.955	0.265	4.549	0.3037
2(1H)-Quinolinone, 3-methoxy-	0.03185	0.4468	1.6987	1.5723	1.1045	0.1434	yes	up	B(ii)	-	-	-	-	-	-	-	HMDB0245921	Organoheterocyclic compounds	Quinolines and derivatives	Quinolones and derivatives	-	174.05578866269	3.41895	M-H	C10H9NO2	0	42.2	metab_14846	neg_2547	neg	47.9	4.059	0.3009	3.675	0.2281
Caffeine	0.001298	0.1461	1.6985	1.6563	0.9422	-0.0858	yes	down	B(i)	C07481	-	-	map01100;map01110;map01120;map00232;map01065;map01060	Metabolic pathways;Biosynthesis of secondary metabolites;Microbial metabolism in diverse environments;Caffeine metabolism;Biosynthesis of alkaloids derived from histidine and purine;Biosynthesis of plant secondary metabolites	Metabolism;Metabolism;Metabolism;Metabolism;Metabolism;Metabolism	Global and overview maps;Global and overview maps;Global and overview maps;Biosynthesis of other secondary metabolites;Chemical structure transformation maps;Chemical structure transformation maps	HMDB0001847;PW_C001222	Organoheterocyclic compounds	Imidazopyrimidines	Purines and purine derivatives	1958/8/2;58-08-2	217.06795776943	0.82805	M+Na	C8H10N4O2	35.8	0	metab_11557	pos_12679	pos	44	5.105	0.1128	5.418	0.1318
1-Acetoxy-2-hydroxy-16-heptadecyn-4-one	0.02308	0.4083	1.6939	1.5775	0.9204	-0.1196	yes	down	B(ii)	-	-	-	-	-	-	-	HMDB0031007	Lipids and lipid-like molecules	Fatty Acyls	Fatty alcohols	24607-10-1	325.23629914232	6.36655	M+H	C19H32O4	0	66	metab_7305	pos_8007	pos	49.4	4.256	0.2269	4.624	0.2483
Kanokoside A	0.03726	0.4682	1.6928	1.5298	1.0764	0.1062	yes	up	B(ii)	C09993	-	-	-	-	-	-	HMDB0035635	Organic acids and derivatives	Carboxylic acids and derivatives	Amino acids, peptides, and analogues	64703-85-1	509.21854105996	6.1638	M+CH3OH+H	C21H32O12	0	80.6	metab_12424	pos_5190	pos	50.5	5.258	0.1885	4.885	0.3309
Chinenoside III	0.04909	0.5038	1.6876	1.619	0.9108	-0.1347	yes	down	B(ii)	-	-	-	-	-	-	-	HMDB0041343	Lipids and lipid-like molecules	Steroids and steroid derivatives	Steroidal glycosides	172519-52-7	921.42711678517	5.8300666666667	M+Cl	C44H70O18	0	57.1	metab_23831	neg_12076	neg	48.9	4.383	0.3879	4.812	0.2645
Lycoperodine i	0.003964	0.2411	1.686	1.5403	1.0664	0.0928	yes	up	B(i)	-	-	-	-	-	-	-	-	-	-	-	-	217.09698601726	4.2108666666667	M+H	C12H12N2O2	96.7	0	metab_9514	pos_10457	pos	58.2	4.769	0.05504	4.472	0.1879
Methyl linoleate	0.007913	0.3097	1.6836	1.7545	0.9284	-0.1072	yes	down	B(i)	-	-	-	-	-	-	-	HMDB0034381	Lipids and lipid-like molecules	Fatty Acyls	Lineolic acids and derivatives	112-63-0	295.26277785421	0.298	M+H	C19H34O2	90.9	0	metab_12316	pos_13527	pos	56.1	4.86	0.2013	5.235	0.1915
Tomaymycin-(dh)2-ppl hemiaminal	0.03817	0.4692	1.6792	1.5552	0.9241	-0.1139	yes	down	B(i)	-	-	-	-	-	-	-	-	-	-	-	-	335.15926992425	5.90805	M+CH3OH+H	C16H18N2O4	67.6	0	metab_8114	pos_8914	pos	49.2	4.722	0.3296	5.11	0.2232
MeOSuc-Ala-Ala-Pro-Val-PNA	0.02114	0.4004	1.6787	1.6102	0.922	-0.1171	yes	down	B(ii)	-	-	-	-	-	-	-	HMDB0247307	Organic acids and derivatives	Carboxylic acids and derivatives	Amino acids, peptides, and analogues	-	635.27148752896	5.3516	M+FA-H	C27H38N6O9	0	73.5	metab_24339	neg_12596	neg	53	4.53	0.2945	4.913	0.177
7-(4-Hydroxyphenyl)-1-phenyl-4-hepten-3-one	0.04239	0.4809	1.6783	1.537	0.9254	-0.1118	yes	down	B(i)	-	-	-	-	-	-	-	HMDB0033295	Phenylpropanoids and polyketides	Diarylheptanoids	Linear diarylheptanoids	100667-52-5	303.13341429623	5.90805	M+Na	C19H20O2	40.8	0	metab_4268	pos_4655	pos	44.4	4.764	0.2901	5.148	0.2824
gamma-Glu-Asn	0.01046	0.3365	1.6751	1.6556	1.0691	0.0964	yes	up	B(ii)	-	-	-	-	-	-	-	HMDB0029144	Organic acids and derivatives	Carboxylic acids and derivatives	Amino acids, peptides, and analogues	38681-07-1	244.09197463268	0.67386666666667	M+H-H2O	C9H15N3O6	0	69.5	metab_11745	pos_12893	pos	51.8	5.754	0.2465	5.382	0.1513
2,4-Dimethylpimelic acid	0.004965	0.2662	1.6718	1.5482	1.0906	0.1252	yes	up	B(ii)	-	-	-	-	-	-	-	HMDB0059760	Lipids and lipid-like molecules	Fatty Acyls	Fatty acids and conjugates	-	233.10278264657	3.6758833333333	M+FA-H	C9H16O4	0	41.7	metab_15226	neg_2937	neg	46.5	3.706	0.09454	3.398	0.1874
Leu-Phe	0.02088	0.4004	1.6672	1.5314	0.9337	-0.099	yes	down	B(i)	-	-	-	-	-	-	-	HMDB0302841	Organic acids and derivatives	Carboxylic acids and derivatives	Amino acids, peptides, and analogues	-	261.15930697064	5.9830666666667	M+H-H2O	C15H22N2O3	86	0	metab_4390	pos_4783	pos	56	4.858	0.2269	5.203	0.2104
L-Arginine, L-asparaginylglycyl-	0.03402	0.4576	1.6633	1.5533	0.8896	-0.1688	yes	down	B(ii)	-	-	-	-	-	-	-	HMDB0253872	Organic acids and derivatives	Carboxylic acids and derivatives	Amino acids, peptides, and analogues	-	380.14589498409	3.3551833333333	M+Cl	C12H23N7O5	0	51.5	metab_14763	neg_2462	neg	48.6	2.949	0.2816	3.315	0.2331
L-Rhamnulose	0.01502	0.3701	1.6621	1.6037	0.9198	-0.1205	yes	down	B(ii)	C00861	-	-	map01100;map00051;map01120	Metabolic pathways;Fructose and mannose metabolism;Microbial metabolism in diverse environments	Metabolism;Metabolism;Metabolism	Global and overview maps;Carbohydrate metabolism;Global and overview maps	HMDB0010207	Organic oxygen compounds	Organooxygen compounds	Carbohydrates and carbohydrate conjugates	470-21-3	185.04277055359	3.2963666666667	M+Na-2H	C6H12O5	0	74.8	metab_26550	neg_14847	neg	53.7	3.844	0.1754	4.179	0.2184
Cadabicine	0.03786	0.469	1.6547	1.5456	0.922	-0.1172	yes	down	B(ii)	-	-	-	-	-	-	-	HMDB0033451	Organic oxygen compounds	Organooxygen compounds	Ethers	99964-83-7	468.24839276572	5.6965166666667	M+CH3OH+H	C25H29N3O4	0	54.7	metab_3999	pos_4337	pos	49.2	4.442	0.2798	4.818	0.2644
Soyasapogenol B 24-O-b-D-glucoside	0.04686	0.4973	1.6535	1.613	0.9205	-0.1196	yes	down	B(ii)	-	-	-	-	-	-	-	HMDB0039520	Lipids and lipid-like molecules	Prenol lipids	Terpene glycosides	115334-08-2	601.41001265856	6.8198	M-H2O-H	C36H60O8	0	45.7	metab_21731	neg_9784	neg	46.7	4.987	0.3648	5.418	0.2906
Xanthomicrol	0.0009349	0.1224	1.6516	1.6195	0.927	-0.1094	yes	down	B(ii)	C14476	-	-	-	-	-	-	HMDB0037600	Phenylpropanoids and polyketides	Flavonoids	O-methylated flavonoids	16545-23-6	327.08671769215	4.5116666666667	M+H-H2O	C18H16O7	0	49.7	metab_3135	pos_3397	pos	46.9	3.82	0.1002	4.121	0.1234
7,3'-Dihydroxyflavone	0.02021	0.3992	1.6503	1.6972	1.0793	0.1101	yes	up	B(i)	-	-	-	-	-	-	-	-	-	-	-	-	253.05030743311	5.9314833333333	M-H	C15H10O4	56.3	0	metab_23597	neg_11830	neg	50.4	5.674	0.2172	5.257	0.3006
Met-enkephalinamide	0.0188	0.393	1.6439	1.6349	0.8926	-0.1639	yes	down	B(ii)	-	-	-	-	-	-	-	HMDB0254489	Organic acids and derivatives	Carboxylic acids and derivatives	Amino acids, peptides, and analogues	-	614.27729220121	3.3116666666667	M+ACN+H	C27H36N6O6S	0	50.8	metab_1811	pos_1975	pos	45.5	3.109	0.186	3.483	0.2693
Calcitroic acid	0.005287	0.2743	1.639	1.5484	0.9462	-0.0798	yes	down	B(ii)	C18230	-	-	-	-	-	-	HMDB0006472	Lipids and lipid-like molecules	Steroids and steroid derivatives	Vitamin D and derivatives	71204-89-2	375.25008041045	6.3929833333333	M+H	C23H34O4	0	45.9	metab_7249	pos_7947	pos	46.6	5.417	0.1533	5.725	0.1475
Isokobusone	0.02744	0.4272	1.6388	1.4789	0.9338	-0.0987	yes	down	B(ii)	C16977	-	-	-	-	-	-	HMDB0036791	Organic oxygen compounds	Organooxygen compounds	Alcohols and polyols	24173-72-6	257.12943122821	5.9045	M+Cl	C14H22O2	0	44.4	metab_23664	neg_11900	neg	46.5	4.715	0.1842	5.049	0.258
Quinoline-4-carboxylic acid	0.04509	0.491	1.6387	1.5542	1.1004	0.1381	yes	up	B(i)	C06414	-	-	-	-	-	-	HMDB0257047	Organoheterocyclic compounds	Quinolines and derivatives	Quinoline carboxylic acids	486-74-8	174.05470448119	3.8916833333333	M+H	C10H7NO2	75	0	metab_2552	pos_2770	pos	53.7	3.988	0.1009	3.624	0.3759
8-Azido-cyclic AMP	0.01842	0.3916	1.6383	1.5988	1.0966	0.1331	yes	up	B(ii)	-	-	-	-	-	-	-	HMDB0247425	Nucleosides, nucleotides, and analogues	Purine nucleotides	Cyclic purine nucleotides	-	405.02567234781	4.2575166666667	M+Cl	C10H11N8O6P	0	63.1	metab_15859	neg_3585	neg	50.5	4.097	0.2959	3.736	0.1053
(10Z)-12-Hydroxyhexadecenoylcarnitine	0.008804	0.3232	1.6365	1.6017	0.9335	-0.0993	yes	down	B(ii)	-	-	-	-	-	-	-	HMDB0241477	Lipids and lipid-like molecules	Fatty Acyls	Fatty acid esters	-	414.321	5.9884166666667	M+H	C23H43NO5	0	40.5	metab_4401	pos_4796	pos	40.3	4.504	0.221	4.825	0.09912
Gardenin B	0.01179	0.3431	1.6365	1.5811	0.9359	-0.0956	yes	down	B(ii)	C15109	-	-	-	-	-	-	HMDB0302154	Phenylpropanoids and polyketides	Flavonoids	O-methylated flavonoids	2798-20-1	339.08754912389	5.1163333333333	M-H2O-H	C19H18O7	0	41.6	metab_16680	neg_4421	neg	46.3	4.728	0.1947	5.052	0.1693
Pro-Glu-Val	0.02651	0.425	1.6345	1.4687	0.9377	-0.0929	yes	down	B(i)	-	-	-	-	-	-	-	-	-	-	-	-	344.18121752314	3.2260666666667	M+H	C15H25N3O6	53.9	0	metab_1693	pos_1853	pos	49.4	4.934	0.2545	5.262	0.1754
Neomycin	0.01729	0.382	1.6339	1.552	0.9431	-0.0846	yes	down	B(ii)	C01737	Antibiotics	Aminoglycosides	map01110;map00524	Biosynthesis of secondary metabolites;Neomycin, kanamycin and gentamicin biosynthesis	Metabolism;Metabolism	Global and overview maps;Biosynthesis of other secondary metabolites	HMDB0015129	Organic oxygen compounds	Organooxygen compounds	Carbohydrates and carbohydrate conjugates	1404-04-2;119-04-0	615.31429274662	5.8334166666667	M+H	C23H46N6O13	0	53.3	metab_12426	pos_9037	pos	47.5	5.598	0.1674	5.936	0.2373
Val-Ile	0.03402	0.4576	1.6307	1.4673	0.9241	-0.1139	yes	down	B(i)	-	-	-	-	-	-	-	HMDB0029130	Organic acids and derivatives	Carboxylic acids and derivatives	Amino acids, peptides, and analogues	20556-14-3	229.15544200027	3.7765166666667	M-H	C11H22N2O3	95.1	0	metab_15350	neg_3066	neg	58	4.114	0.2233	4.452	0.2531
Ile-Thr-Glu	0.03436	0.4591	1.6251	1.4748	0.9173	-0.1246	yes	down	B(i)	-	-	-	-	-	-	-	-	-	-	-	-	362.19180221355	3.1032	M+H	C15H27N3O7	86.1	0	metab_1565	pos_1710	pos	55.3	3.791	0.1713	4.133	0.2956
3,4-Methyleneazelaic acid	0.02331	0.41	1.6248	1.6041	1.1077	0.1476	yes	up	B(ii)	-	-	-	-	-	-	-	HMDB0059744	Lipids and lipid-like molecules	Fatty Acyls	Fatty acids and conjugates	-	257.10267682376	5.4842166666667	M+FA-H	C11H16O4	0	44.1	metab_17010	neg_4758	neg	47.3	3.918	0.1094	3.537	0.3315
Mitrafoline	0.01047	0.3365	1.6185	1.617	0.9333	-0.0996	yes	down	B(i)	-	-	-	-	-	-	-	-	-	-	-	-	421.17143126814	7.5440166666667	M+Na-2H	C22H28N2O5	53.5	0	metab_20807	neg_8798	neg	46.9	4.252	0.07643	4.556	0.2237
4,6-O-Ethylidene-D-glucose	0.02383	0.413	1.618	1.56	1.0851	0.1179	yes	up	B(ii)	-	-	-	-	-	-	-	HMDB0246615	Organoheterocyclic compounds	Dioxanes	1,3-dioxanes	-	205.07144778087	1.9518	M-H	C8H14O6	0	63.2	metab_27092	neg_15412	neg	51.4	4.423	0.1022	4.076	0.3025
1,2-Cyclohexanedicarboxylic acid, 4-methyl-	0.002895	0.2064	1.6162	1.5482	1.0636	0.0889	yes	up	B(ii)	-	-	-	-	-	-	-	HMDB0253138	Organic acids and derivatives	Carboxylic acids and derivatives	Dicarboxylic acids and derivatives	-	231.087	3.5366333333333	M+FA-H	C9H14O4	0	56.8	metab_26263	neg_14555	neg	50.6	4.987	0.07045	4.689	0.1724
2-(2-carbamoyl-5-ethoxyphenyl)sulfanylacetic acid	0.009478	0.3293	1.6121	1.6125	0.9131	-0.1312	yes	down	B(i)	-	-	-	-	-	-	-	-	-	-	-	-	254.04898269239	4.1134666666667	M-H	C11H13NO4S	88.6	0	metab_15706	neg_3427	neg	55.5	3.645	0.2106	3.992	0.1623
Flumethasone	0.03521	0.4607	1.6117	1.5297	0.9139	-0.1299	yes	down	B(ii)	C14479	-	-	-	-	-	-	HMDB0252336	Lipids and lipid-like molecules	Steroids and steroid derivatives	Hydroxysteroids	2135-17-3	431.16838649019	5.4736333333333	M+Na-2H	C22H28F2O5	0	60.3	metab_24231	neg_12487	neg	49	3.842	0.243	4.204	0.2718
Sivelestat	0.02011	0.3992	1.6085	1.5647	1.0884	0.1222	yes	up	B(ii)	-	-	-	-	-	-	-	HMDB0258320	Benzenoids	Benzene and substituted derivatives	Benzoic acids and derivatives	-	479.114	3.8352333333333	M+FA-H	C20H22N2O7S	0	59.4	metab_25830	neg_14113	neg	48.1	4.383	0.131	4.027	0.2873
Escitalopram	0.04834	0.501	1.6069	1.4904	0.9158	-0.1269	yes	down	B(i)	-	-	-	-	-	-	-	HMDB0005028;PW_C002372	Benzenoids	Benzene and substituted derivatives	Phenylbutylamines	128196-01-0	325.17485651986	5.16795	M+H	C20H21FN2O	56.3	0	metab_8698	pos_9573	pos	46.4	3.993	0.26	4.36	0.3047
2,3,4-Trihydroxybutyl 2,4-dihydroxy-6-methylbenzoate	0.004956	0.2662	1.6064	1.5373	1.0736	0.1025	yes	up	B(i)	-	-	-	-	-	-	-	-	-	-	-	-	253.06904263862	3.54195	M-H2O-H	C12H16O7	57.6	0	metab_26253	neg_14545	neg	47.8	4.448	0.08772	4.143	0.1885
1-benzyl-3-[3-(4-ethylpiperazine-1-carbonyl)piperidin-1-yl]quinoxalin-2-one	0.04889	0.5027	1.6058	1.6156	1.0792	0.11	yes	up	B(i)	-	-	-	-	-	-	-	-	-	-	-	-	460.27200782573	5.8015	M+H	C27H33N5O2	45.2	0	metab_8270	pos_9102	pos	46.2	5.421	0.1504	5.023	0.4078
Quinaprilat	0.02665	0.425	1.6057	1.464	1.0803	0.1114	yes	up	B(ii)	C21540	-	-	-	-	-	-	HMDB0042005	Organic acids and derivatives	Carboxylic acids and derivatives	Amino acids, peptides, and analogues	85441-60-7;82768-85-2	409.17579311568	5.8619	M-H	C23H26N2O5	0	43	metab_17473	neg_5237	neg	46.5	4.293	0.2598	3.974	0.151
N-Lactoylphenylalanine	0.0424	0.4809	1.6006	1.4486	0.9136	-0.1304	yes	down	B(ii)	-	-	-	-	-	-	-	HMDB0062175	Organic acids and derivatives	Carboxylic acids and derivatives	Amino acids, peptides, and analogues	183241-73-8	296.11340615366	3.2161166666667	M+Hac-H	C12H15NO4	0	50.5	metab_26645	neg_14942	neg	48.3	3.604	0.2925	3.945	0.2086
Mesobilirubinogen	0.008148	0.3118	1.6	1.497	0.9453	-0.0811	yes	down	B(ii)	C05790	-	-	map00860	Porphyrin metabolism	Metabolism	Metabolism of cofactors and vitamins	HMDB0001898	Organoheterocyclic compounds	Tetrapyrroles and derivatives	Bilirubins	14684-37-8	613.29957380825	5.8353666666667	M+Na-2H	C33H44N4O6	0	53.9	metab_17413	neg_5175	neg	49.2	5.084	0.1238	5.378	0.1807
TOFA	0.008509	0.32	1.5978	1.5916	0.916	-0.1266	yes	down	B(i)	-	-	-	-	-	-	-	-	-	-	-	-	323.22231119752	6.3358666666667	M-H	C19H32O4	61.2	0	metab_18602	neg_6443	neg	49.7	3.685	0.1915	4.023	0.1661
DTDP	0.02188	0.4034	1.5977	1.5496	1.0761	0.1058	yes	up	B(i)	C00363	Nucleic acids	Nucleotides	map00240;map01100;map01232	Pyrimidine metabolism;Metabolic pathways;Nucleotide metabolism	Metabolism;Metabolism;Metabolism	Nucleotide metabolism;Global and overview maps;Global and overview maps	HMDB0001274;PW_C000987	Nucleosides, nucleotides, and analogues	Pyrimidine nucleotides	Pyrimidine deoxyribonucleotides	491-97-4	447.02409192984	1.4660166666667	M+FA-H	C10H16N2O11P2	46.5	0	metab_27266	neg_15591	neg	46.7	5.034	0.1948	4.678	0.2561
Glu-Asn	0.01799	0.3893	1.5959	1.5933	1.0793	0.1102	yes	up	B(ii)	-	-	-	-	-	-	-	HMDB0028814	Organic acids and derivatives	Carboxylic acids and derivatives	Amino acids, peptides, and analogues	36314-37-1	244.09227356495	0.97196666666667	M+H-H2O	C9H15N3O6	0	52.6	metab_826	pos_921	pos	48.7	4.965	0.2787	4.6	0.1505
8-Iso-15-keto-prostaglandin-F2beta	0.03829	0.4692	1.5958	1.6043	0.8937	-0.1622	yes	down	B(i)	-	-	-	-	-	-	-	-	-	-	-	-	397.22286304027	5.4365	M+FA-H	C20H32O5	44.1	0	metab_16966	neg_4714	neg	47.2	3.32	0.2171	3.715	0.3428
N-(2-hydroxy-3-methoxy-2-methylpropyl)-2-(3-methylphenyl)acetamide	0.009683	0.3338	1.5917	1.5104	1.0788	0.1094	yes	up	B(i)	-	-	-	-	-	-	-	-	-	-	-	-	252.15892784556	5.4130333333333	M+H	C14H21NO3	36.1	0	metab_8545	pos_9404	pos	45.3	4.109	0.06728	3.809	0.2205
Mepiprazole	0.02319	0.4086	1.5843	1.4834	0.9265	-0.1102	yes	down	B(i)	-	-	-	-	-	-	-	-	-	-	-	-	303.13485232463	5.8300666666667	M-H	C16H21ClN4	40.4	0	metab_23846	neg_12091	neg	39.7	4.07	0.1247	4.393	0.2676
Biotin sulfone	0.01486	0.3701	1.5816	1.5643	1.0595	0.0833	yes	up	B(ii)	C20387	-	-	map00780	Biotin metabolism	Metabolism	Metabolism of cofactors and vitamins	HMDB0004818	Organoheterocyclic compounds	Thienoimidazolidines	Not Available	40720-05-6	311.049	1.46065	M+Cl	C10H16N2O5S	0	62.3	metab_14000	neg_1664	neg	49.5	6.2	0.1692	5.852	0.2352
1-[6-(2-Carboxypyrrolidin-1-yl)-6-oxohexanoyl]pyrrolidine-2-carboxylic acid	0.02291	0.4077	1.5738	1.4713	0.9354	-0.0963	yes	down	B(ii)	-	-	-	-	-	-	-	HMDB0257669	Organic acids and derivatives	Carboxylic acids and derivatives	Amino acids, peptides, and analogues	-	321.14525469238	5.1859166666667	M-H2O-H	C16H24N2O6	0	54.2	metab_24501	neg_12759	neg	49.6	4.621	0.1504	4.94	0.2492
Leu-Ala	0.02898	0.4332	1.5654	1.4548	0.9175	-0.1242	yes	down	B(i)	-	-	-	-	-	-	-	HMDB0028922	Organic acids and derivatives	Carboxylic acids and derivatives	Amino acids, peptides, and analogues	7298-84-2	201.12420336788	1.9518	M-H	C9H18N2O3	76	0	metab_14167	neg_1842	neg	53.9	3.594	0.2299	3.917	0.2088
Glycitein	0.02941	0.4336	1.5595	1.4918	1.0815	0.113	yes	up	B(i)	C14536	-	-	map00943;map01110	Isoflavonoid biosynthesis;Biosynthesis of secondary metabolites	Metabolism;Metabolism	Biosynthesis of other secondary metabolites;Global and overview maps	HMDB0005781;LMPK12050104	Phenylpropanoids and polyketides	Isoflavonoids	Isoflav-2-enes	40957-83-3	283.06085702507	5.9261333333333	M-H	C16H12O5	96.4	0	metab_17622	neg_5394	neg	57.6	4.353	0.3032	4.025	0.08987
Imiprothrin	0.01502	0.3701	1.5593	1.4718	0.9486	-0.0762	yes	down	B(i)	-	-	-	-	-	-	-	-	-	-	-	-	319.16472650395	5.8813833333333	M+H	C17H22N2O4	59.3	0	metab_8151	pos_8957	pos	50.5	5.627	0.1182	5.932	0.2258
Imazamethabenz-methyl	0.03332	0.4542	1.5451	1.413	0.9371	-0.0938	yes	down	B(ii)	C11494	-	-	-	-	-	-	HMDB0034913	Benzenoids	Benzene and substituted derivatives	Benzoic acids and derivatives	81405-85-8	333.14583150108	5.89915	M+FA-H	C16H20N2O3	0	43.6	metab_28891	neg_11908	neg	46.4	4.571	0.2049	4.878	0.2264
2-Hydroxypentanoic Acid	0.04223	0.48	1.5376	1.4306	0.9373	-0.0935	yes	down	B(i)	-	-	-	-	-	-	-	HMDB0001863	Lipids and lipid-like molecules	Fatty Acyls	Fatty acids and conjugates	617-31-2	117.05555299162	3.6649166666667	M-H	C5H10O3	70	0	metab_15200	neg_2909	neg	53.5	4.975	0.2871	5.308	0.2015
(3R,5Z)-5-Octene-1,3-diol	0.02009	0.3992	1.5361	1.4523	1.0954	0.1315	yes	up	B(ii)	-	-	-	-	-	-	-	HMDB0030368	Lipids and lipid-like molecules	Fatty Acyls	Fatty alcohols	130272-38-7	189.11292937538	4.2465833333333	M+FA-H	C8H16O2	0	41.1	metab_25414	neg_13692	neg	46.6	3.467	0.0957	3.165	0.25
Spb(15:0_2o)	0.02034	0.3992	1.5329	1.4553	0.9376	-0.0929	yes	down	B(i)	-	-	-	-	-	-	-	-	-	-	-	-	260.25797456566	6.0628833333333	M+H	C15H33NO2	82.1	0	metab_4545	pos_4953	pos	54.8	4.646	0.2106	4.955	0.1766
8-Nonen-2-one	0.04967	0.5047	1.5319	1.5327	0.9018	-0.1492	yes	down	B(ii)	-	-	-	-	-	-	-	HMDB0035926	Organic oxygen compounds	Organooxygen compounds	Carbonyl compounds	5009-32-5	279.23256344077	6.3358666666667	2M-H	C9H16O	0	44.3	metab_22659	neg_10817	neg	48.1	3.562	0.3909	3.95	0.1692
N,N'-Bis(2-hydroxybenzyl)ethylenediamine-N,N'-diacetic acid	0.01555	0.3726	1.5282	1.4038	0.9398	-0.0896	yes	down	B(ii)	-	-	-	-	-	-	-	HMDB0253055	Organic acids and derivatives	Carboxylic acids and derivatives	Amino acids, peptides, and analogues	-	387.15330735284	5.9261333333333	M-H	C20H24N2O6	0	43.9	metab_23605	neg_11839	neg	44.5	4.338	0.1572	4.616	0.1735
Candesartan	0.04287	0.4823	1.5234	1.3998	0.9168	-0.1254	yes	down	B(ii)	C07468	-	-	-	-	-	-	HMDB0014934	Benzenoids	Benzene and substituted derivatives	Biphenyls and derivatives	139481-59-7	421.13989494055	5.1376666666667	M-H2O-H	C24H20N6O3	0	60.3	metab_24541	neg_12799	neg	48.6	3.415	0.2007	3.725	0.2591
CerP(d19:1/2:0)	0.03624	0.4657	1.5228	1.4786	0.9401	-0.0891	yes	down	B(i)	-	-	-	-	-	-	-	-	-	-	-	-	436.28170816663	6.4781666666667	M+H	C21H42NO6P	50.1	0	metab_5261	pos_5760	pos	47.1	5.45	0.3024	5.797	0.179
Ovalicin	0.01376	0.361	1.5177	1.4226	0.9554	-0.0658	yes	down	B(ii)	C09674	-	-	-	-	-	-	HMDB0038120	Organic oxygen compounds	Organooxygen compounds	Alcohols and polyols	19683-98-8	591.31806829381	5.8353666666667	2M-H	C16H24O5	0	40.6	metab_17412	neg_5174	neg	44.2	5.956	0.1296	6.234	0.1885
3-Methylsuberic acid	0.005475	0.2766	1.514	1.4498	1.0653	0.0912	yes	up	B(ii)	-	-	-	-	-	-	-	HMDB0059783	Lipids and lipid-like molecules	Fatty Acyls	Fatty acids and conjugates	-	233.10279679769	3.5686166666667	M+FA-H	C9H16O4	0	41.4	metab_26210	neg_14502	neg	47.6	4.456	0.0826	4.183	0.1703
Ah 6809	0.02052	0.3992	1.5137	1.4385	0.9375	-0.0931	yes	down	B(i)	-	-	-	-	-	-	-	-	-	-	-	-	297.07652576087	5.846	M-H	C17H14O5	66.3	0	metab_23808	neg_12050	neg	52.1	4.573	0.2522	4.878	0.1007
2-Ethyl-N-{4-[(2R,3R)-3-(hydroxymethyl)-5-oxo-2-morpholinyl]phenyl}butanamide	0.03258	0.451	1.5118	1.3958	0.9466	-0.0792	yes	down	B(i)	-	-	-	-	-	-	-	-	-	-	-	-	321.18021190219	5.9297	M+H	C17H24N2O4	59.6	0	metab_8089	pos_8882	pos	49.9	5.404	0.1747	5.709	0.2456
Eupatilin	0.0005863	0.09411	1.5108	1.4836	0.9348	-0.0973	yes	down	B(ii)	C10040	-	-	-	-	-	-	HMDB0029469	Phenylpropanoids and polyketides	Flavonoids	O-methylated flavonoids	22368-21-4	325.07225211129	4.5133666666667	M-H2O-H	C18H16O7	0	40.9	metab_25181	neg_13454	neg	45.4	3.51	0.08309	3.755	0.08806
N1-acetylspermidine	0.04017	0.4765	1.5062	1.3447	0.941	-0.0877	yes	down	B(i)	C00612	-	-	-	-	-	-	HMDB0001276	Organic acids and derivatives	Carboximidic acids and derivatives	Carboximidic acids	14278-49-0	188.17546706724	0.54868333333333	M+H	C9H21N3O	87.8	0	metab_267	pos_290	pos	56.1	4.643	0.1602	4.934	0.2567
N-[2-(cyclopropylmethylcarbamoyl)phenyl]-2-oxochromene-3-carboxamide	0.04528	0.4915	1.5051	1.4232	0.9304	-0.1041	yes	down	B(i)	-	-	-	-	-	-	-	-	-	-	-	-	407.12214366808	5.8725833333333	M+FA-H	C21H18N2O4	59.1	0	metab_17502	neg_5267	neg	48.3	4.411	0.1675	4.741	0.3114
Ketoleucine	0.01624	0.3757	1.5036	1.4206	1.0759	0.1056	yes	up	B(i)	C00233	Organic acids	Carboxylic acids	map01100;map01110;map00280;map00290;map01210;map00785;map01230;map00966	Metabolic pathways;Biosynthesis of secondary metabolites;Valine, leucine and isoleucine degradation;Valine, leucine and isoleucine biosynthesis;2-Oxocarboxylic acid metabolism;Lipoic acid metabolism;Biosynthesis of amino acids;Glucosinolate biosynthesis	Metabolism;Metabolism;Metabolism;Metabolism;Metabolism;Metabolism;Metabolism;Metabolism	Global and overview maps;Global and overview maps;Amino acid metabolism;Amino acid metabolism;Global and overview maps;Metabolism of cofactors and vitamins;Global and overview maps;Biosynthesis of other secondary metabolites	HMDB0000695;PW_C000547	Organic acids and derivatives	Keto acids and derivatives	Short-chain keto acids and derivatives	816-66-0	189.07653234248	4.0119666666667	M+Hac-H	C6H10O3	40.8	0	metab_25651	neg_13933	neg	46.9	4.109	0.1214	3.819	0.2133
P-Hydroxyphenylbutazone	0.03681	0.4682	1.5028	1.4662	0.9334	-0.0994	yes	down	B(i)	C19494	-	-	-	-	-	-	HMDB0256021	Benzenoids	Phenols	1-hydroxy-2-unsubstituted benzenoids	-	325.15203321155	5.7856	M+H	C19H20N2O3	45	0	metab_4091	pos_4443	pos	44.9	4.614	0.125	4.943	0.3108
L-ornithine	0.008594	0.3214	1.4981	1.3969	0.9486	-0.0761	yes	down	B(i)	C00077	Peptides	Amino acids	map01100;map00220;map00997;map02010;map01210;map00330;map00470;map00998;map00480;map01230;map01110;map04148;map01064;map01060	Metabolic pathways;Arginine biosynthesis;Biosynthesis of various other secondary metabolites;ABC transporters;2-Oxocarboxylic acid metabolism;Arginine and proline metabolism;D-Amino acid metabolism;Biosynthesis of various antibiotics;Glutathione metabolism;Biosynthesis of amino acids;Biosynthesis of secondary metabolites;Efferocytosis;Biosynthesis of alkaloids derived from ornithine, lysine and n…	Metabolism;Metabolism;Metabolism;Environmental Information Processing;Metabolism;Metabolism;Metabolism;Metabolism;Metabolism;Metabolism;Metabolism;Cellular Processes;Metabolism;Metabolism	Global and overview maps;Amino acid metabolism;Biosynthesis of other secondary metabolites;Membrane transport;Global and overview maps;Amino acid metabolism;Metabolism of other amino acids;Biosynthesis of other secondary metabolites;Metabolism of other amino acids;Global and overview maps;Global and overview maps;Transport and catabolism;Chemical structure transformation maps;Chemical structure t…	HMDB0000214	Organic acids and derivatives	Carboxylic acids and derivatives	Amino acids, peptides, and analogues	70-26-8	133.09694905856	0.51138333333333	M+H	C5H12N2O2	98.7	0	metab_12214	pos_13423	pos	58.8	4.801	0.1307	5.061	0.146
2-(1-hydroxyethyl)-4-(2-hydroxypropyl)-2h-furan-5-one	0.02243	0.4066	1.4912	1.4237	1.0813	0.1127	yes	up	B(i)	-	-	-	-	-	-	-	-	-	-	-	-	241.10510530147	3.5204833333333	M+CH3OH+Na	C9H14O4	46.2	0	metab_2155	pos_2330	pos	47.5	4.004	0.1259	3.703	0.2428
Muramic acid	0.04963	0.5047	1.4859	1.4042	0.9426	-0.0853	yes	down	B(i)	C06470	Carbohydrates	Monosaccharides	-	-	-	-	HMDB0003254;HMDB0248237	Organic oxygen compounds	Organooxygen compounds	Carbohydrates and carbohydrate conjugates	1114-41-6	310.114	0.8429	M+Hac-H	C9H17NO7	59.7	0	metab_13474	neg_1127	neg	51.4	5.288	0.2657	5.61	0.2338
4-hydroxyphenyllactic acid	0.04704	0.4984	1.4824	1.4274	0.9285	-0.107	yes	down	B(i)	C03672	-	-	-	-	-	-	HMDB0000755	Phenylpropanoids and polyketides	Phenylpropanoic acids	Not Available	306-23-0	181.05038944349	3.7606166666667	M-H	C9H10O4	83.5	0	metab_25913	neg_14198	neg	55.8	4.235	0.2366	4.561	0.2615
N-Docosahexaenoyl Threonine	0.01123	0.3405	1.4808	1.3666	1.049	0.069	yes	up	B(ii)	-	-	-	-	-	-	-	HMDB0242022	Not Available	Not Available	Not Available	-	484.30090165189	5.8760333333333	M+CH3OH+Na	C26H39NO4	0	73.1	metab_4219	pos_4601	pos	50.3	5.524	0.1033	5.266	0.1754
Alpha-Linolenic acid	0.03009	0.4375	1.4805	1.4515	0.9237	-0.1145	yes	down	B(i)	C06427	Lipids	Fatty acids	map01100;map01110;map00592;map01040;map01070;map01060	Metabolic pathways;Biosynthesis of secondary metabolites;alpha-Linolenic acid metabolism;Biosynthesis of unsaturated fatty acids;Biosynthesis of plant hormones;Biosynthesis of plant secondary metabolites	Metabolism;Metabolism;Metabolism;Metabolism;Metabolism;Metabolism	Global and overview maps;Global and overview maps;Lipid metabolism;Lipid metabolism;Chemical structure transformation maps;Chemical structure transformation maps	HMDB0001388;LMFA01030152;PW_C001073	Lipids and lipid-like molecules	Fatty Acyls	Lineolic acids and derivatives	463-40-1	323.22237888965	6.38375	M+FA-H	C18H30O2	74.5	0	metab_22555	neg_10700	neg	52.6	3.912	0.2416	4.235	0.2001
Met-Ile	0.0298	0.4359	1.4801	1.4074	0.9141	-0.1296	yes	down	B(ii)	-	-	-	-	-	-	-	HMDB0028976	Organic acids and derivatives	Carboxylic acids and derivatives	Amino acids, peptides, and analogues	-	317.14909153407	5.87075	M+CH3OH+Na	C11H22N2O3S	0	52	metab_4208	pos_4589	pos	47.6	3.203	0.1358	3.504	0.2572
Lpc(o-18:2)	0.0169	0.3784	1.4751	1.3845	0.9431	-0.0845	yes	down	B(i)	-	-	-	-	-	-	-	-	-	-	-	-	550.34990570539	6.48525	M+FA-H	C26H52NO6P	99.3	0	metab_18949	neg_6821	neg	57.2	4.525	0.1316	4.798	0.1935
Alpha-Carboxy-delta-decalactone	0.00529	0.2743	1.4724	1.3868	1.0538	0.0756	yes	up	B(ii)	-	-	-	-	-	-	-	HMDB0030985	Organoheterocyclic compounds	Lactones	Delta valerolactones	-	259.11846909796	4.4759333333333	M+FA-H	C11H18O4	0	40.3	metab_25207	neg_13480	neg	47.1	4.84	0.08823	4.593	0.146
Niazidin	0.02659	0.425	1.4703	1.3769	1.0657	0.0917	yes	up	B(ii)	-	-	-	-	-	-	-	HMDB0031981	Not Available	Not Available	Not Available	198969-42-5	375.06430137532	5.6279166666667	M+Na-2H	C15H18N2O6S	0	69.8	metab_17142	neg_4894	neg	50.6	4.658	0.06699	4.371	0.2626
Skepinone-L	0.04957	0.5047	1.4677	1.4959	1.0772	0.1073	yes	up	B(ii)	-	-	-	-	-	-	-	HMDB0258326	Benzenoids	Dibenzocycloheptenes	Not Available	-	446.11762982683	1.4285833333333	M+Na-2H	C24H21F2NO4	0	41.7	metab_27294	neg_15619	neg	45.7	5.231	0.2494	4.856	0.3267
3-(2-(Benzoxazol-2-yl)ethyl)-5-ethyl-6-methylpyridin-2(1H)-one	0.04272	0.4821	1.4676	1.3208	0.9432	-0.0844	yes	down	B(ii)	-	-	-	-	-	-	-	HMDB0244561	Organoheterocyclic compounds	Benzoxazoles	Not Available	-	300.17018892861	5.9027166666667	M+NH4	C17H18N2O2	0	40.3	metab_8122	pos_8923	pos	46.2	4.697	0.2249	4.98	0.1981
5,6-dihydroxytetradecanedioic acid	0.002179	0.1819	1.4667	1.3829	1.0447	0.0631	yes	up	B(i)	-	-	-	-	-	-	-	-	-	-	-	-	289.16529527726	5.8300666666667	M-H	C14H26O6	83.6	0	metab_23847	neg_12092	neg	55.4	5.448	0.08388	5.215	0.1113
N6-carbamoyl-l-threonyladenosine	0.02301	0.4083	1.4664	1.4283	1.0648	0.0905	yes	up	B(i)	-	-	-	-	-	-	-	HMDB0041623	Nucleosides, nucleotides, and analogues	Purine nucleosides	Not Available	89019-62-5	413.14101754955	3.8327333333333	M+H	C15H20N6O8	87.9	0	metab_9899	pos_10870	pos	55.7	4.916	0.139	4.617	0.2353
4-(Hydroxymethyl)-3-(1-hydroxy-5-methylhexyl)oxolan-2-one	0.006249	0.2873	1.4632	1.3892	1.0528	0.0742	yes	up	B(i)	-	-	-	-	-	-	-	-	-	-	-	-	253.14069788275	6.1212333333333	M+Na	C12H22O4	36.1	0	metab_7700	pos_8461	pos	44.5	4.765	0.1537	4.526	0.07232
Benzoyl-l-arg	0.007944	0.31	1.4616	1.3968	1.0706	0.0984	yes	up	B(ii)	-	-	-	-	-	-	-	HMDB0249044	Organic oxygen compounds	Organooxygen compounds	Carbonyl compounds	-	259.11832745854	4.2465833333333	M-H2O-H	C13H18N4O3	0	63.1	metab_15835	neg_3559	neg	49.4	3.929	0.09935	3.67	0.1646
2,3-Dinor-6,15-dioxo-13,14-dihydroprostaglandin F1alpha	0.03435	0.4591	1.4604	1.3841	0.939	-0.0907	yes	down	B(ii)	-	-	-	-	-	-	-	HMDB0245383	Lipids and lipid-like molecules	Fatty Acyls	Eicosanoids	-	363.18081626748	5.4736333333333	M+Na-2H	C18H30O6	0	45.3	metab_17003	neg_4751	neg	47.3	4.544	0.1843	4.839	0.2308
(2-Carbamoyl-7-oxo-1,6-diazabicyclo[3.2.1]octan-6-yl) hydrogen sulfate	0.04446	0.489	1.46	1.3354	0.9292	-0.106	yes	down	B(ii)	-	-	-	-	-	-	-	HMDB0242465	Organic acids and derivatives	Carboxylic acids and derivatives	Amino acids, peptides, and analogues	-	246.01677173751	5.8619	M-H2O-H	C7H11N3O6S	0	64.4	metab_23775	neg_12014	neg	49.4	3.818	0.2483	4.109	0.1856
2(R)-hydroxydocosanoic acid	0.0454	0.4915	1.4558	1.456	1.0734	0.1023	yes	up	B(ii)	-	-	-	-	-	-	-	HMDB0061660	Lipids and lipid-like molecules	Fatty Acyls	Fatty acids and conjugates	-	415.34214173568	6.9848333333333	M+Hac-H	C22H44O3	0	79.6	metab_19829	neg_7777	neg	52.9	4.94	0.2788	4.602	0.2298
Creatinine oxalate	0.0313	0.4439	1.455	1.4335	0.9253	-0.112	yes	down	B(ii)	-	-	-	-	-	-	-	HMDB0250533	Organic acids and derivatives	Carboxylic acids and derivatives	Amino acids, peptides, and analogues	-	217.05654018481	1.1481833333333	M+NH4	C6H5N3O5	0	43.7	metab_982	pos_1085	pos	46.9	3.828	0.199	4.137	0.2283
Aplysiatoxin, 17-debromo-	0.02498	0.4201	1.453	1.3774	0.9605	-0.0581	yes	down	B(ii)	-	-	-	-	-	-	-	HMDB0248517	Not Available	Not Available	Not Available	-	593.33232479824	5.8334166666667	M+H	C32H48O10	0	63.8	metab_4159	pos_4529	pos	51.9	6.768	0.1578	7.046	0.2051
Cucurbitacin E	0.02246	0.4066	1.4472	1.3924	0.944	-0.0832	yes	down	B(ii)	C08797	-	-	map00996;map01110;map01062	Biosynthesis of various alkaloids;Biosynthesis of secondary metabolites;Biosynthesis of terpenoids and steroids	Metabolism;Metabolism;Metabolism	Biosynthesis of other secondary metabolites;Global and overview maps;Chemical structure transformation maps	HMDB0250581	Lipids and lipid-like molecules	Steroids and steroid derivatives	Cucurbitacins	18444-66-1	555.29397007276	6.1816333333333	M-H	C32H44O8	0	43.5	metab_18258	neg_6079	neg	46.7	4.802	0.1622	5.087	0.2026
Tripoxyrollin	0.00205	0.1793	1.4462	1.3096	1.0465	0.0656	yes	up	B(ii)	-	-	-	-	-	-	-	HMDB0041092	Lipids and lipid-like molecules	Fatty Acyls	Fatty alcohols	155606-59-0	553.45835819522	1.8488333333333	M+H-2H2O	C37H64O5	0	43.1	metab_11206	pos_12301	pos	44.1	4.657	0.02927	4.45	0.1194
6-Thioguanosine	0.02851	0.4327	1.4462	1.4375	0.9362	-0.0952	yes	down	B(ii)	-	-	-	-	-	-	-	HMDB0247107	Nucleosides, nucleotides, and analogues	Purine nucleosides	Not Available	-	341.10196056285	5.1201166666667	M+ACN+H	C10H13N5O4S	0	44.2	metab_3650	pos_3960	pos	46	4.208	0.2118	4.495	0.1748
2-(2-ethyl-6-methyl-n-(2-sulfoacetyl)anilino)propanoic acid	0.01586	0.3726	1.4442	1.4295	0.8894	-0.1692	yes	down	B(i)	-	-	-	-	-	-	-	-	-	-	-	-	328.083	4.7805333333333	M-H	C14H19NO6S	49.5	0	metab_16305	neg_4038	neg	45.6	2.355	0.04328	2.648	0.2431
Gibberellin A36	0.03712	0.4682	1.4354	1.3605	0.9292	-0.1059	yes	down	B(ii)	C11862	-	-	map01100;map00904;map01110	Metabolic pathways;Diterpenoid biosynthesis;Biosynthesis of secondary metabolites	Metabolism;Metabolism;Metabolism	Global and overview maps;Metabolism of terpenoids and polyketides;Global and overview maps	HMDB0304362	Lipids and lipid-like molecules	Prenol lipids	Diterpenoids	38076-57-2	361.16512376709	5.2980666666667	M-H	C20H26O6	0	45.9	metab_24381	neg_12638	neg	48	3.887	0.2288	4.183	0.1959
Abscisic alcohol 11-glucoside	0.04162	0.4782	1.4342	1.3688	0.9366	-0.0945	yes	down	B(ii)	-	-	-	-	-	-	-	HMDB0039636	Lipids and lipid-like molecules	Prenol lipids	Terpene glycosides	145153-00-0	433.18386772138	5.0628666666667	M+Na-2H	C21H32O8	0	75.4	metab_16590	neg_4328	neg	53.6	4.342	0.2188	4.636	0.2174
Gentisic acid	0.001857	0.1711	1.4327	1.3775	1.0614	0.0859	yes	up	B(i)	C00628	-	-	map00626;map00362;map01100;map01120;map00350	Naphthalene degradation;Benzoate degradation;Metabolic pathways;Microbial metabolism in diverse environments;Tyrosine metabolism	Metabolism;Metabolism;Metabolism;Metabolism;Metabolism	Xenobiotics biodegradation and metabolism;Xenobiotics biodegradation and metabolism;Global and overview maps;Global and overview maps;Amino acid metabolism	HMDB0000152	Benzenoids	Benzene and substituted derivatives	Benzoic acids and derivatives	490-79-9	153.01914271722	3.41895	M-H	C7H6O4	90.3	0	metab_26412	neg_14705	neg	56.9	3.961	0.03825	3.732	0.1281
N7-(2-((Hydroxyethyl)thio)ethyl)guanine	0.04526	0.4915	1.4248	1.2878	0.928	-0.1078	yes	down	B(ii)	-	-	-	-	-	-	-	HMDB0255306	Organoheterocyclic compounds	Imidazopyrimidines	Purines and purine derivatives	-	276.052	3.3284666666667	M+Na-2H	C9H13N5O2S	0	41.2	metab_14738	neg_2437	neg	44.3	3.378	0.1381	3.64	0.2451
Cyperanic acid	0.004514	0.2552	1.4213	1.3425	1.0522	0.0735	yes	up	B(i)	-	-	-	-	-	-	-	-	-	-	-	-	265.14409897209	6.0641833333333	M-H	C15H22O4	89.4	0	metab_17974	neg_5771	neg	55.3	4.612	0.1173	4.383	0.09978
Tetrathionic acid	0.01922	0.3948	1.4162	1.3228	0.9552	-0.0662	yes	down	B(ii)	C02084	-	-	map01100;map02020;map00920;map01120	Metabolic pathways;Two-component system;Sulfur metabolism;Microbial metabolism in diverse environments	Metabolism;Environmental Information Processing;Metabolism;Metabolism	Global and overview maps;Signal transduction;Energy metabolism;Global and overview maps	HMDB0258934	Homogeneous non-metal compounds	Non-metal oxoanionic compounds	Non-metal tetrathionates	13760-29-7	224.86588212159	0.74673333333333	M-H	H2O6S4	0	47.5	metab_27851	neg_16194	neg	45.5	5.348	0.2035	5.599	0.08496
Alpha-cyano-3-hydroxycinnamic acid	0.04864	0.5021	1.4102	1.3472	1.0809	0.1122	yes	up	B(i)	-	-	-	-	-	-	-	-	-	-	-	-	188.03499616326	5.8406833333333	M-H	C10H7NO3	97.9	0	metab_23819	neg_12063	neg	57.7	3.995	0.2036	3.696	0.2553
Uridine	0.02994	0.437	1.4061	1.4119	1.0454	0.064	yes	up	B(i)	C00299	Nucleic acids	Nucleosides	map00240;map01100;map02010;map01232	Pyrimidine metabolism;Metabolic pathways;ABC transporters;Nucleotide metabolism	Metabolism;Metabolism;Environmental Information Processing;Metabolism	Nucleotide metabolism;Global and overview maps;Membrane transport;Global and overview maps	HMDB0000296;PW_C000202	Nucleosides, nucleotides, and analogues	Pyrimidine nucleosides	Not Available	58-96-8	243.06185194464	1.4553166666667	M-H	C9H12N2O6	96.4	0	metab_13994	neg_1658	neg	58.7	7.097	0.1824	6.789	0.2366
Ile-Gly	0.02896	0.4332	1.4051	1.3033	0.9507	-0.073	yes	down	B(i)	-	-	-	-	-	-	-	HMDB0028907	Organic acids and derivatives	Carboxylic acids and derivatives	Amino acids, peptides, and analogues	-	189.12316259032	1.9501666666667	M+H	C8H16N2O3	82.4	0	metab_11084	pos_12167	pos	55.7	4.878	0.1986	5.131	0.1403
4-Nitro-3-(trifluoromethyl)aniline	0.0345	0.4595	1.4043	1.336	1.0663	0.0927	yes	up	B(ii)	-	-	-	-	-	-	-	HMDB0246246	Benzenoids	Benzene and substituted derivatives	Trifluoromethylbenzenes	-	205.02285533051	1.00255	M-H	C7H5F3N2O2	0	45.1	metab_27675	neg_16014	neg	47.6	4.421	0.1924	4.146	0.1973
Coenzyme Q4	0.0007913	0.1144	1.4011	1.3549	0.9634	-0.0538	yes	down	B(i)	-	-	-	-	-	-	-	LMPR02010003	-	-	-	-	455.31173500669	5.94035	M+H	C29H42O4	55.2	0	metab_8070	pos_8861	pos	46	5.286	0.0451	5.487	0.09328
Adenylyl(3'-5')cytidine	0.01062	0.3365	1.4009	1.4363	1.0583	0.0817	yes	up	B(i)	-	-	-	-	-	-	-	-	-	-	-	-	573.14458064149	3.0764166666667	M+H	C19H25N8O11P	67.5	0	metab_1554	pos_1699	pos	51.6	4.957	0.1415	4.684	0.1597
8-Hydroxy-5,6-octadienoic acid	0.02979	0.4359	1.3989	1.338	1.0627	0.0877	yes	up	B(ii)	-	-	-	-	-	-	-	HMDB0031101	Organic acids and derivatives	Hydroxy acids and derivatives	Medium-chain hydroxy acids and derivatives	-	215.09221858866	5.4046666666667	M+Hac-H	C8H12O3	0	42.8	metab_16942	neg_4689	neg	47.7	4.509	0.1528	4.243	0.2076
Cer(18:0_3O/14:0_(2OH))	0.01277	0.3517	1.3984	1.3135	0.947	-0.0785	yes	down	B(i)	-	-	-	-	-	-	-	-	-	-	-	-	542.47776661138	7.2243333333333	M-H	C32H65NO5	51.7	0	metab_21163	neg_9181	neg	47.2	4.292	0.1618	4.532	0.1067
Lys-Pro	0.02775	0.4289	1.3981	1.3405	0.9466	-0.0791	yes	down	B(ii)	-	-	-	-	-	-	-	HMDB0028959	Organic acids and derivatives	Carboxylic acids and derivatives	Amino acids, peptides, and analogues	52766-27-5	276.19139828681	0.53261666666667	M+CH3OH+H	C11H21N3O3	0	40.3	metab_12152	pos_13354	pos	45.9	4.825	0.2495	5.097	0.07032
10-hydroxy-6-methyl-3,7,12-trioxatricyclo[9.1.0.02,4]dodecan-8-one	0.04216	0.4798	1.3923	1.337	1.0813	0.1128	yes	up	B(i)	-	-	-	-	-	-	-	-	-	-	-	-	215.09111352488	3.5311333333333	M+H	C10H14O5	73.9	0	metab_2172	pos_2348	pos	53.8	3.816	0.1219	3.529	0.276
2-Propylglutaric Acid	0.01744	0.3842	1.3866	1.3119	1.0657	0.0918	yes	up	B(i)	C16658	-	-	map00982	Drug metabolism - cytochrome P450	Metabolism	Xenobiotics biodegradation and metabolism	HMDB0060684;PW_C040548	Lipids and lipid-like molecules	Fatty Acyls	Fatty acids and conjugates	32806-62-5	233.10273573993	3.9688666666667	M+Hac-H	C8H14O4	57.4	0	metab_15552	neg_3269	neg	50.3	4.037	0.1009	3.788	0.189
Estrone sulfate	0.01086	0.3371	1.3864	1.3983	0.9596	-0.0595	yes	down	B(ii)	C02538	Hormones and transmitters	Steroid hormones	map01100;map00140;map04976	Metabolic pathways;Steroid hormone biosynthesis;Bile secretion	Metabolism;Metabolism;Organismal Systems	Global and overview maps;Lipid metabolism;Digestive system	HMDB0001425	Lipids and lipid-like molecules	Steroids and steroid derivatives	Sulfated steroids	481-97-0	331.10394285107	7.01695	M-H2O-H	C18H22O5S	0	42.7	metab_21427	neg_9459	neg	45.3	5.75	0.16	5.992	0.1022
Sorafenib beta-D-Glucuronide	0.02595	0.4244	1.3804	1.4154	1.0717	0.0999	yes	up	B(ii)	-	-	-	-	-	-	-	HMDB0060872	Organic oxygen compounds	Organooxygen compounds	Carbohydrates and carbohydrate conjugates	-	639.11743130389	3.0715833333333	M-H	C27H24ClF3N4O9	0	65.1	metab_14495	neg_2185	neg	44.1	4.408	0.1324	4.113	0.2436
3-[(1E,3E)-hepta-1,3-dienyl]pentanedioic acid	0.04747	0.4997	1.3775	1.3951	0.9193	-0.1213	yes	down	B(i)	-	-	-	-	-	-	-	-	-	-	-	-	227.12748002581	5.8387333333333	M+H	C12H18O4	61.8	0	metab_8215	pos_9031	pos	49.4	3.659	0.1827	3.98	0.2965
5-Hydroxyvalproic acid	0.01458	0.3687	1.3749	1.3119	1.0674	0.094	yes	up	B(ii)	C16650	-	-	map00982	Drug metabolism - cytochrome P450	Metabolism	Xenobiotics biodegradation and metabolism	HMDB0013898	Lipids and lipid-like molecules	Fatty Acyls	Fatty acids and conjugates	53660-23-4	219.123	3.9101	M+Hac-H	C8H16O3	0	50.3	metab_15493	neg_3210	neg	48.9	3.835	0.07392	3.593	0.1876
1,4-Cyclohexanedicarboxylic Acid	0.006391	0.2896	1.3731	1.2473	1.0509	0.0716	yes	up	B(i)	-	-	-	-	-	-	-	-	-	-	-	-	171.066	5.00405	M-H	C8H12O4	77.7	0	metab_16527	neg_4265	neg	54.4	4.235	0.06809	4.03	0.1288
3-Ethoxypropanoic Acid	0.01492	0.3701	1.37	1.3073	0.9478	-0.0773	yes	down	B(i)	-	-	-	-	-	-	-	-	-	-	-	-	117.05556166857	3.2910166666667	M-H	C5H10O3	90.9	0	metab_14702	neg_2401	neg	57.2	4.014	0.08465	4.235	0.1638
2-dec-9-enylpentanedioic acid	0.03889	0.4705	1.3685	1.321	0.9463	-0.0797	yes	down	B(i)	-	-	-	-	-	-	-	-	-	-	-	-	293.17197083336	6.0575333333333	M+Na	C15H26O4	41.1	0	metab_7842	pos_8616	pos	45.4	4.862	0.2183	5.138	0.1821
Oryzalide B	0.03677	0.4682	1.366	1.3056	0.951	-0.0724	yes	down	B(ii)	-	-	-	-	-	-	-	HMDB0037592	Lipids and lipid-like molecules	Prenol lipids	Terpene lactones	134885-94-2	365.19633302128	5.0628666666667	M+FA-H	C19H28O4	0	57.2	metab_24650	neg_12915	neg	50.6	5.088	0.177	5.35	0.1987
5,6-Dihydro-5-azacytidine	0.04298	0.4828	1.3634	1.3882	1.0561	0.0787	yes	up	B(ii)	-	-	-	-	-	-	-	HMDB0246860	Organic oxygen compounds	Organooxygen compounds	Carbohydrates and carbohydrate conjugates	-	269.08779236024	1.9501666666667	M+Na	C8H14N4O5	0	40.9	metab_11052	pos_12129	pos	45.9	5.933	0.2198	5.618	0.2499
Cytosine	0.01362	0.3597	1.3587	1.3587	1.0479	0.0675	yes	up	B(i)	C00380	Nucleic acids	Bases	map00240;map01100;map01232	Pyrimidine metabolism;Metabolic pathways;Nucleotide metabolism	Metabolism;Metabolism;Metabolism	Nucleotide metabolism;Global and overview maps;Global and overview maps	HMDB0000630	Organoheterocyclic compounds	Diazines	Pyrimidines and pyrimidine derivatives	71-30-7	112.05036433973	0.67386666666667	M+H	C4H5N3O	65.6	0	metab_11768	pos_12921	pos	51.7	5.554	0.1997	5.3	0.05794
D-erythro-Sphingosine C-15	0.02704	0.4262	1.3533	1.2414	0.9452	-0.0813	yes	down	B(i)	-	-	-	-	-	-	-	-	-	-	-	-	258.24229451852	6.0681666666667	M+H	C15H31NO2	58	0	metab_7816	pos_8589	pos	49.3	4.053	0.1191	4.288	0.1875
Thr-Phe-Asp	0.04808	0.5009	1.3523	1.2204	0.9391	-0.0907	yes	down	B(i)	-	-	-	-	-	-	-	-	-	-	-	-	382.16031195606	3.3651833333333	M+H	C17H23N3O7	68.6	0	metab_1903	pos_2072	pos	51.5	3.824	0.2321	4.072	0.1377
Trans-4-Hydroxycyclohexylacetic acid	0.01054	0.3365	1.351	1.2718	1.0537	0.0755	yes	up	B(ii)	-	-	-	-	-	-	-	HMDB0000909	Organic oxygen compounds	Organooxygen compounds	Alcohols and polyols	68592-23-4	203.092	4.0920833333333	M+FA-H	C8H14O3	0	63.6	metab_25566	neg_13847	neg	51.4	4.334	0.08741	4.113	0.148
1,4-diaminobutane	0.007505	0.3046	1.3486	1.2254	0.9397	-0.0898	yes	down	B(i)	C00134	Peptides	Amines	map01100;map00480;map01110;map02010;map00960;map00470;map00330;map04974;map04148;map01064;map01060	Metabolic pathways;Glutathione metabolism;Biosynthesis of secondary metabolites;ABC transporters;Tropane, piperidine and pyridine alkaloid biosynthesis;D-Amino acid metabolism;Arginine and proline metabolism;Protein digestion and absorption;Efferocytosis;Biosynthesis of alkaloids derived from ornithine, lysine and nicotinic acid;Biosynthesis of plant secondary metabolites	Metabolism;Metabolism;Metabolism;Environmental Information Processing;Metabolism;Metabolism;Metabolism;Organismal Systems;Cellular Processes;Metabolism;Metabolism	Global and overview maps;Metabolism of other amino acids;Global and overview maps;Membrane transport;Biosynthesis of other secondary metabolites;Metabolism of other amino acids;Amino acid metabolism;Digestive system;Transport and catabolism;Chemical structure transformation maps;Chemical structure transformation maps	HMDB0001414	Organic nitrogen compounds	Organonitrogen compounds	Amines	110-60-1	89.107189119352	0.49003333333333	M+H	C4H12N2	99	0	metab_12267	pos_13477	pos	58.7	3.083	0.06939	3.281	0.1279
Vanillylmandelic acid	0.04962	0.5047	1.3477	1.3861	1.0624	0.0873	yes	up	B(ii)	C05584	-	-	map01100;map00350	Metabolic pathways;Tyrosine metabolism	Metabolism;Metabolism	Global and overview maps;Amino acid metabolism	HMDB0000291	Benzenoids	Phenols	Methoxyphenols	1955/10/7;13244-77-4;55-10-7	219.02717756344	4.5508	M+Na-2H	C9H10O5	0	42.4	metab_16092	neg_3822	neg	47.7	4.99	0.0941	4.697	0.3069
Butanoic acid, 2,3-dihydroxypropyl ester	0.02678	0.425	1.3444	1.2238	1.0756	0.1051	yes	up	B(ii)	-	-	-	-	-	-	-	HMDB0243949	Lipids and lipid-like molecules	Glycerolipids	Monoradylglycerols	-	161.08169767374	3.2161166666667	M-H	C7H14O4	0	48.7	metab_26648	neg_14945	neg	47.8	3.23	0.1757	3.003	0.1227
2-Hydroxysebacic acid	0.04872	0.5025	1.3431	1.2677	1.0488	0.0688	yes	up	B(i)	-	-	-	-	-	-	-	HMDB0000424	Organic acids and derivatives	Hydroxy acids and derivatives	Medium-chain hydroxy acids and derivatives	103963-71-9	217.10780704215	5.6279166666667	M-H	C10H18O5	98.3	0	metab_24093	neg_12347	neg	58.9	5.733	0.08196	5.466	0.2801
Withaferin A	0.0295	0.4336	1.3372	1.2469	0.9636	-0.0535	yes	down	B(ii)	C08841	-	-	-	-	-	-	HMDB0259897	Lipids and lipid-like molecules	Steroids and steroid derivatives	Steroid lactones	5119-48-2	529.28355718512	5.9527666666667	M+Hac-H	C28H38O6	0	41.2	metab_17701	neg_5480	neg	46.3	6.222	0.1818	6.457	0.1363
2,5-Dioxopyrrolidin-1-yl 4-(bis(4-chlorophenyl)methyl)piperazine-1-carboxylate	0.01504	0.3701	1.3351	1.3694	1.0573	0.0803	yes	up	B(ii)	-	-	-	-	-	-	-	HMDB0254772	Benzenoids	Benzene and substituted derivatives	Diphenylmethanes	-	462.10143569211	3.0817666666667	M+H	C22H21Cl2N3O4	0	47.7	metab_10815	pos_11864	pos	38.2	4.801	0.1226	4.541	0.1789
Oridonin	0.01019	0.3365	1.3345	1.2939	0.9407	-0.0882	yes	down	B(i)	-	-	-	-	-	-	-	HMDB0242516	Lipids and lipid-like molecules	Prenol lipids	Diterpenoids	-	365.195	5.7378	M+H	C20H28O6	52.1	0	metab_8344	pos_9191	pos	47.7	3.631	0.1416	3.86	0.1068
Genipinic acid	0.01284	0.3521	1.3247	1.2876	1.0545	0.0766	yes	up	B(ii)	-	-	-	-	-	-	-	HMDB0038126	Organic acids and derivatives	Carboxylic acids and derivatives	Dicarboxylic acids and derivatives	-	263.05335604112	4.5829	M+Na-2H	C11H14O6	0	67.8	metab_25109	neg_13381	neg	52.3	4.428	0.04345	4.199	0.1809
3-Hydroxybenzoic Acid	0.02226	0.4062	1.3241	1.2529	1.0649	0.0908	yes	up	B(i)	C00587	-	-	map01220;map01120;map00624;map00623;map00362;map00400	Degradation of aromatic compounds;Microbial metabolism in diverse environments;Polycyclic aromatic hydrocarbon degradation;Toluene degradation;Benzoate degradation;Phenylalanine, tyrosine and tryptophan biosynthesis	Metabolism;Metabolism;Metabolism;Metabolism;Metabolism;Metabolism	Global and overview maps;Global and overview maps;Xenobiotics biodegradation and metabolism;Xenobiotics biodegradation and metabolism;Xenobiotics biodegradation and metabolism;Amino acid metabolism	HMDB0002466	Benzenoids	Benzene and substituted derivatives	Benzoic acids and derivatives	1999/6/9;99-06-9	137.02423562831	5.9045	M-H	C7H6O3	83.2	0	metab_23667	neg_11903	neg	55	3.772	0.1534	3.542	0.1411
Rhodojaponin iii	0.005265	0.2743	1.3204	1.2297	1.0342	0.0485	yes	up	B(i)	-	-	-	-	-	-	-	LMPR0104180003	-	-	-	-	432.23762859088	6.13725	M+ACN+Na	C20H32O6	45.7	0	metab_4700	pos_5129	pos	47.4	5.894	0.08768	5.699	0.1026
1,4-Anhydro-2-deoxy-2-[(isopropylcarbamoyl)amino]-D-arabinitol	0.01643	0.376	1.32	1.2832	1.0402	0.0569	yes	up	B(i)	-	-	-	-	-	-	-	-	-	-	-	-	236.16172327898	6.0628833333333	M+NH4	C9H18N2O4	41.2	0	metab_7831	pos_8604	pos	46.7	5.952	0.1672	5.722	0.1031
N-(furan-2-ylmethyl)morpholine-4-carboxamide	0.02507	0.4201	1.3194	1.223	0.9565	-0.0641	yes	down	B(i)	-	-	-	-	-	-	-	-	-	-	-	-	211.10539803444	3.2850833333333	M+H	C10H14N2O3	54.4	0	metab_1773	pos_1935	pos	47.5	4.799	0.195	5.017	0.05822
2-[4-(Dimethylamino)phenyl]benzothiazole-6-ol	0.02835	0.4314	1.3193	1.2677	1.0603	0.0845	yes	up	B(ii)	-	-	-	-	-	-	-	HMDB0250064	Organoheterocyclic compounds	Benzothiazoles	Not Available	-	235.06866216346	6.2065166666667	M+H-2H2O	C15H14N2OS	0	42.9	metab_7548	pos_8285	pos	44.4	4.271	0.2183	4.028	0.08034
Genipin	0.01633	0.3757	1.3192	1.2471	1.0633	0.0885	yes	up	B(i)	C09780	-	-	-	-	-	-	HMDB0035830	Lipids and lipid-like molecules	Prenol lipids	Monoterpenoids	6902-77-8	225.07415315671	4.09745	M-H	C11H14O5	50	0	metab_15686	neg_3407	neg	45.4	3.714	0.1012	3.493	0.1577
2-Acetamido-3-phenylpropanol	0.003902	0.2411	1.311	1.2804	0.9558	-0.0652	yes	down	B(i)	-	-	-	-	-	-	-	-	-	-	-	-	211.14390602182	3.2313833333333	M+NH4	C11H15NO2	37.7	0	metab_10667	pos_11711	pos	46.4	4.11	0.08619	4.3	0.09072
Cis-4-Decenedioic acid	0.01098	0.3373	1.2929	1.2383	1.0518	0.0729	yes	up	B(ii)	-	-	-	-	-	-	-	HMDB0000603	Lipids and lipid-like molecules	Fatty Acyls	Fatty acids and conjugates	72879-22-2	259.11843427634	4.6257833333333	M+Hac-H	C10H16O4	0	45.1	metab_25077	neg_13347	neg	47.8	4.263	0.07351	4.053	0.1478
Eriodictyol 7-(6-trans-p-coumaroylglucoside)	0.04479	0.4902	1.2774	1.3185	1.0564	0.0792	yes	up	B(ii)	-	-	-	-	-	-	-	HMDB0039922	Phenylpropanoids and polyketides	Flavonoids	Flavonoid glycosides	-	595.14151569639	3.16775	M-H	C30H28O13	0	66.1	metab_26695	neg_14995	neg	49.3	5.15	0.2794	4.875	0.09
Pelrinone	0.03495	0.4607	1.2761	1.2396	0.9426	-0.0853	yes	down	B(ii)	-	-	-	-	-	-	-	HMDB0256211	Organoheterocyclic compounds	Diazines	Pyrimidines and pyrimidine derivatives	-	206.08428001827	4.4302666666667	M+H-2H2O	C12H11N5O	0	40.4	metab_3079	pos_3336	pos	44.4	3.906	0.21	4.144	0.1143
5-oxoprolylvaline	0.01212	0.3439	1.2702	1.1921	1.042	0.0594	yes	up	B(i)	-	-	-	-	-	-	-	HMDB0094651	Organic acids and derivatives	Carboxylic acids and derivatives	Amino acids, peptides, and analogues	21282-10-0	229.11798064788	0.67913333333333	M+H	C10H16N2O4	41.8	0	metab_11705	pos_12846	pos	45.7	4.809	0.09714	4.615	0.1217
Methacholine	0.02305	0.4083	1.2668	1.1143	0.9696	-0.0445	yes	down	B(i)	C07471	-	-	-	-	-	-	HMDB0015654	Organic nitrogen compounds	Organonitrogen compounds	Quaternary ammonium salts	55-92-5	160.13300933457	0.6686	M+	C8H18NO2+	84.3	0	metab_576	pos_629	pos	55.3	5.905	0.05555	6.09	0.1594
3-allyl-2-hydroxybenzoic acid	0.01235	0.347	1.2654	1.2325	1.0509	0.0716	yes	up	B(i)	-	-	-	-	-	-	-	-	-	-	-	-	177.055	4.5829	M-H	C10H10O3	68.3	0	metab_25114	neg_13386	neg	51.8	4.357	0.04065	4.146	0.1646
5-(4-Carboxybutylperoxy)pentanoic acid	0.02059	0.3992	1.2562	1.2166	1.0524	0.0736	yes	up	B(ii)	-	-	-	-	-	-	-	HMDB0260291	Organic acids and derivatives	Carboxylic acids and derivatives	Dicarboxylic acids and derivatives	-	215.09226920216	4.4492333333333	M-H2O-H	C10H18O6	0	46.1	metab_25227	neg_13500	neg	47.9	4.382	0.07325	4.164	0.1797
2',4',6'-Trihydroxydihydrochalcone	0.02905	0.4332	1.2528	1.1584	0.9538	-0.0683	yes	down	B(i)	-	-	-	-	-	-	-	LMPK12120510	-	-	-	-	257.08170968919	5.9739666666667	M-H	C15H14O4	73.5	0	metab_23477	neg_11705	neg	53.2	4.25	0.164	4.456	0.1115
2-oxa-4-azatetracyclo[6.3.1.16,10.01,5]tridecan-3-one	0.007578	0.3046	1.251	1.22	0.9581	-0.0617	yes	down	B(i)	-	-	-	-	-	-	-	-	-	-	-	-	211.14383923642	3.6006333333333	M+NH4	C11H15NO2	40.4	0	metab_10107	pos_11117	pos	46.6	4.345	0.1099	4.535	0.08558
(1beta,2alpha,3alpha)-1,2,3,24-Tetrahydroxy-12-oleanen-28-oic acid	0.0182	0.39	1.2508	1.2741	1.0445	0.0628	yes	up	B(ii)	-	-	-	-	-	-	-	HMDB0035487	Lipids and lipid-like molecules	Prenol lipids	Triterpenoids	254098-66-3	503.33700363383	6.0375666666667	M-H	C30H48O6	0	66.8	metab_17913	neg_5705	neg	50.9	5.401	0.093	5.171	0.1771
7,8-Dihydroneopterin	0.02378	0.4126	1.2452	1.1027	0.9536	-0.0685	yes	down	B(ii)	C04874	-	-	map01100;map00790;map01240	Metabolic pathways;Folate biosynthesis;Biosynthesis of cofactors	Metabolism;Metabolism;Metabolism	Global and overview maps;Metabolism of cofactors and vitamins;Global and overview maps	HMDB0002275	Organoheterocyclic compounds	Pteridines and derivatives	Pterins and derivatives	1218-98-0	290.06419547379	3.8139	M+Cl	C9H13N5O4	0	44.3	metab_15393	neg_3109	neg	46.4	3.703	0.1141	3.883	0.1205
Thr-Ser-Pro	0.04082	0.4782	1.232	1.2011	0.9461	-0.0799	yes	down	B(i)	-	-	-	-	-	-	-	-	-	-	-	-	302.13542170895	3.52595	M-H	C12H21N3O6	72.5	0	metab_14982	neg_2686	neg	51.7	3.794	0.1976	4.01	0.1099
3-hydroxypentadecanoic acid	0.04672	0.4973	1.2313	1.1326	0.9619	-0.0561	yes	down	B(ii)	-	-	-	-	-	-	-	HMDB0061657	Lipids and lipid-like molecules	Fatty Acyls	Fatty acids and conjugates	-	257.21185090618	6.5011333333333	M-H	C15H30O3	0	44.5	metab_18979	neg_6853	neg	47.9	5.322	0.1831	5.533	0.1365
4-Aminosalicylic acid	0.01265	0.3503	1.2292	1.2612	1.0538	0.0756	yes	up	B(i)	C02518	-	-	-	-	-	-	HMDB0014378	Benzenoids	Benzene and substituted derivatives	Benzoic acids and derivatives	65-49-6	152.03512261783	3.2374	M-H	C7H7NO3	91.8	0	metab_14637	neg_2332	neg	56.6	3.683	0.07299	3.495	0.1328
Kynuramine	0.01405	0.3631	1.226	1.2833	0.9393	-0.0904	yes	down	B(ii)	-	-	-	-	-	-	-	HMDB0012246	Organic oxygen compounds	Organooxygen compounds	Carbonyl compounds	363-36-0	209.09293917776	3.74995	M+FA-H	C9H12N2O	0	45.7	metab_25926	neg_14211	neg	48	3.094	0.1158	3.294	0.1176
4-Methoxymelilotic acid	0.01473	0.3701	1.2253	1.1915	1.0432	0.061	yes	up	B(i)	-	-	-	-	-	-	-	-	-	-	-	-	195.06600305435	4.5829	M-H	C10H12O4	68.8	0	metab_16131	neg_3861	neg	53	4.855	0.03969	4.654	0.1618
2-hydroxybutyric acid	0.002168	0.1816	1.2227	1.1203	0.9693	-0.0449	yes	down	B(i)	C05984	-	-	map00640	Propanoate metabolism	Metabolism	Carbohydrate metabolism	HMDB0000008;PW_C000004	Organic acids and derivatives	Hydroxy acids and derivatives	Alpha hydroxy acids and derivatives	3347-90-8;600-15-7	103.03991470667	1.9518	M-H	C4H8O3	90.9	0	metab_27108	neg_15428	neg	57.3	4.805	0.05526	4.957	0.07273
2-hydroxyphenylacetic acid	0.04896	0.5031	1.2203	1.2515	1.0619	0.0866	yes	up	B(i)	C05852	-	-	map01100;map00360;map01120;map00643	Metabolic pathways;Phenylalanine metabolism;Microbial metabolism in diverse environments;Styrene degradation	Metabolism;Metabolism;Metabolism;Metabolism	Global and overview maps;Amino acid metabolism;Global and overview maps;Xenobiotics biodegradation and metabolism	HMDB0000669	Benzenoids	Benzene and substituted derivatives	Phenylacetic acids	614-75-5	151.03987167818	4.5508	M-H	C8H8O3	73.2	0	metab_25153	neg_13425	neg	53.5	4.12	0.08754	3.88	0.2469
11beta,13-Dihydrolactucin	0.01264	0.3503	1.2194	1.211	1.0494	0.0695	yes	up	B(i)	-	-	-	-	-	-	-	-	-	-	-	-	259.09719655268	5.9045	M-H2O-H	C15H18O5	84	0	metab_17568	neg_5339	neg	55.5	4.315	0.04852	4.112	0.1563
3,4,5-Trimethoxycinnamic acid	0.02289	0.4077	1.216	1.1496	1.0481	0.0678	yes	up	B(i)	-	-	-	-	-	-	-	HMDB0002511	Phenylpropanoids and polyketides	Cinnamic acids and derivatives	Hydroxycinnamic acids and derivatives	90-50-6	239.08862674335	4.4462	M+H	C12H14O5	71.5	0	metab_3102	pos_3361	pos	49.6	4.289	0.1094	4.092	0.1425
Trelanserin	0.0137	0.3608	1.2127	1.1889	0.9689	-0.0456	yes	down	B(ii)	-	-	-	-	-	-	-	HMDB0259118	Organoheterocyclic compounds	Diazinanes	Piperazines	-	465.16805225531	0.65798333333333	M+	C24H24FN5O2S	0	50	metab_562	pos_612	pos	44.5	6.197	0.0416	6.396	0.1578
3-Hydroxytetradecanedioic acid	0.002399	0.1894	1.2122	1.1492	1.029	0.0412	yes	up	B(ii)	-	-	-	-	-	-	-	HMDB0000394	Lipids and lipid-like molecules	Fatty Acyls	Fatty acids and conjugates	73179-89-2	273.17041109432	5.9421833333333	M-H	C14H26O5	0	49.2	metab_23568	neg_11801	neg	48.6	5.715	0.04419	5.554	0.08733
Elenaic acid	0.01974	0.3992	1.2008	1.1781	1.0508	0.0715	yes	up	B(ii)	-	-	-	-	-	-	-	HMDB0039136	Organic acids and derivatives	Carboxylic acids and derivatives	Dicarboxylic acids and derivatives	34422-12-3	241.07153732669	4.5829	M-H	C11H14O6	0	40.4	metab_25110	neg_13382	neg	46.8	4.159	0.03697	3.958	0.1736
Maleylacetoacetic acid	0.0254	0.4213	1.1945	1.1441	1.0519	0.073	yes	up	B(ii)	C01036	-	-	map01100;map01120;map00350;map00643	Metabolic pathways;Microbial metabolism in diverse environments;Tyrosine metabolism;Styrene degradation	Metabolism;Metabolism;Metabolism;Metabolism	Global and overview maps;Global and overview maps;Amino acid metabolism;Xenobiotics biodegradation and metabolism	HMDB0002052	Organic acids and derivatives	Keto acids and derivatives	Medium-chain keto acids and derivatives	5698-52-2	221.00644505104	3.42985	M+Na-2H	C8H8O6	0	44.2	metab_14863	neg_2565	neg	47.2	3.909	0.08247	3.716	0.1594
4alpha-carboxy-4beta-methyl-5alpha-cholesta-8,24-dien-3beta-ol	0.04397	0.4871	1.1833	1.1594	0.9581	-0.0618	yes	down	B(ii)	C15808	-	-	map01100;map01110;map00100	Metabolic pathways;Biosynthesis of secondary metabolites;Steroid biosynthesis	Metabolism;Metabolism;Metabolism	Global and overview maps;Global and overview maps;Lipid metabolism	HMDB0062383	Lipids and lipid-like molecules	Prenol lipids	Triterpenoids	-	441.33704227543	7.00085	M-H	C29H46O3	0	69.3	metab_21462	neg_9496	neg	51.9	4.982	0.2149	5.2	0.08742
Glutarate semialdehyde	0.01573	0.3726	1.1785	1.153	1.0408	0.0577	yes	up	B(ii)	C03273	-	-	map01100;map00310;map01120	Metabolic pathways;Lysine degradation;Microbial metabolism in diverse environments	Metabolism;Metabolism;Metabolism	Global and overview maps;Amino acid metabolism;Global and overview maps	HMDB0012233	Lipids and lipid-like molecules	Fatty Acyls	Fatty acids and conjugates	5746/2/1;5746-02-1	231.08709270829	3.8031833333333	2M-H	C5H8O3	0	42.9	metab_25867	neg_14151	neg	47.6	4.594	0.09314	4.414	0.1203
Methyl 2-amino-3-phenylpropanoate	0.01457	0.3687	1.1722	1.0883	0.9625	-0.0552	yes	down	B(i)	-	-	-	-	-	-	-	HMDB0245704	Organic acids and derivatives	Carboxylic acids and derivatives	Amino acids, peptides, and analogues	-	180.10172379995	3.7529	M+H	C10H13NO2	94.4	0	metab_2398	pos_2603	pos	56.9	4.231	0.08639	4.396	0.1064
Pro-Ala	0.04096	0.4782	1.1684	1.1636	0.9491	-0.0754	yes	down	B(i)	-	-	-	-	-	-	-	HMDB0029010	Organic acids and derivatives	Carboxylic acids and derivatives	Amino acids, peptides, and analogues	-	185.09284633992	1.84505	M-H	C8H14N2O3	55.6	0	metab_14119	neg_1786	neg	47.2	3.819	0.03503	4.024	0.2111
2-((3,5-Dihydroxyphenyl)amino)acetic acid	0.03091	0.4416	1.1603	1.0499	1.0365	0.0517	yes	up	B(ii)	-	-	-	-	-	-	-	HMDB0244908	Organic acids and derivatives	Carboxylic acids and derivatives	Amino acids, peptides, and analogues	-	184.06034539241	1.9501666666667	M+H	C8H9NO4	0	74.2	metab_11086	pos_12170	pos	53.8	4.857	0.1125	4.686	0.1235
Pimelic acid	0.0166	0.3772	1.1588	1.1137	1.0434	0.0613	yes	up	B(i)	C02656	Organic acids	Carboxylic acids	map01100;map00780;map01240	Metabolic pathways;Biotin metabolism;Biosynthesis of cofactors	Metabolism;Metabolism;Metabolism	Global and overview maps;Metabolism of cofactors and vitamins;Global and overview maps	HMDB0000857;LMFA01170051	Lipids and lipid-like molecules	Fatty Acyls	Fatty acids and conjugates	111-16-0	159.066	4.4439166666667	M-H	C7H12O4	80.1	0	metab_25232	neg_13505	neg	54.9	4.062	0.05411	3.893	0.1331
2,5-Anhydro-D-mannose	0.001195	0.1396	1.1554	1.1153	0.9695	-0.0447	yes	down	B(ii)	-	-	-	-	-	-	-	HMDB0245490	Organic oxygen compounds	Organooxygen compounds	Carbohydrates and carbohydrate conjugates	-	204.08643185706	1.9501666666667	M+ACN+H	C6H10O5	0	43.5	metab_11078	pos_12160	pos	47.3	4.577	0.06936	4.721	0.038
4-Hydroxy-6-methyl-2-pyrone	0.00881	0.3232	1.1466	1.0964	0.955	-0.0664	yes	down	B(i)	C02752	-	-	-	-	-	-	-	-	-	-	675-10-5	125.02425329055	3.1840666666667	M-H	C6H6O3	51.2	0	metab_14577	neg_2270	neg	44.6	3.442	0.06101	3.604	0.1061
Butyl 3-hydroxy-2-methylidenebutanoate	0.02434	0.4184	1.1389	1.072	1.0392	0.0554	yes	up	B(ii)	-	-	-	-	-	-	-	HMDB0040202	Organic acids and derivatives	Hydroxy acids and derivatives	Beta hydroxy acids and derivatives	22141-40-8	217.10780089743	4.81785	M+FA-H	C9H16O3	0	67.3	metab_24906	neg_13174	neg	52.5	4.589	0.07592	4.416	0.1406
5-Hydroxylysine	0.02602	0.4245	1.1388	1.0905	1.0409	0.0579	yes	up	B(ii)	C16741	-	-	map01100;map00310	Metabolic pathways;Lysine degradation	Metabolism;Metabolism	Global and overview maps;Amino acid metabolism	HMDB0000450	Organic acids and derivatives	Carboxylic acids and derivatives	Amino acids, peptides, and analogues	1190-94-9	204.13403115953	1.1961166666667	M+ACN+H	C6H14N2O3	0	49.3	metab_11311	pos_12412	pos	48.5	4.5	0.1316	4.323	0.1001
(8E,12Z)-10-hydroxyoctadeca-8,12-dienoic acid	0.0291	0.4332	1.1307	1.0937	0.9665	-0.0492	yes	down	B(i)	-	-	-	-	-	-	-	-	-	-	-	-	295.22751252004	6.5064166666667	M-H	C18H32O3	42.5	0	metab_22269	neg_10392	neg	47.3	5.243	0.1078	5.425	0.138
6-Epi-7-isocucurbic acid glucoside	0.02527	0.4213	1.1225	1.0527	1.0374	0.053	yes	up	B(ii)	-	-	-	-	-	-	-	HMDB0029782	Lipids and lipid-like molecules	Fatty Acyls	Fatty acyl glycosides	176486-13-8	373.18653118069	5.9739666666667	M-H	C18H30O8	0	43.7	metab_17759	neg_5540	neg	45.5	4.633	0.1136	4.466	0.1072
3-hydroxy-4-methyl-2-(2-methylpropanoyloxy)pentanoic acid	0.008958	0.3245	1.1206	1.0519	1.0382	0.0541	yes	up	B(i)	-	-	-	-	-	-	-	-	-	-	-	-	217.10779181233	3.9101	M-H	C10H18O5	42.1	0	metab_25758	neg_14041	neg	46.7	4.052	0.04766	3.903	0.102
2-Ethylsuberic acid	0.02229	0.4062	1.1025	1.0827	1.0389	0.0551	yes	up	B(ii)	-	-	-	-	-	-	-	HMDB0059708	Lipids and lipid-like molecules	Fatty Acyls	Fatty acids and conjugates	3971-33-3	261.13404639796	4.6846166666667	M+Hac-H	C10H18O4	0	49	metab_25034	neg_13304	neg	49	4.487	0.08788	4.319	0.1253
4-Pyridoxic acid	0.01312	0.3529	1.0995	1.0074	1.025	0.0357	yes	up	B(i)	C00847	-	-	map01100;map00750;map01120	Metabolic pathways;Vitamin B6 metabolism;Microbial metabolism in diverse environments	Metabolism;Metabolism;Metabolism	Global and overview maps;Metabolism of cofactors and vitamins;Global and overview maps	HMDB0000017;PW_C000011	Organoheterocyclic compounds	Pyridines and derivatives	Pyridinecarboxylic acids and derivatives	82-82-6	182.04562807477	1.9518	M-H	C8H9NO4	99.4	0	metab_14162	neg_1837	neg	59.2	5.812	0.07548	5.67	0.08738
Afalanine	0.03818	0.4692	1.0987	1.0025	0.96	-0.0589	yes	down	B(i)	-	-	-	-	-	-	-	HMDB0255056	Organic acids and derivatives	Carboxylic acids and derivatives	Amino acids, peptides, and analogues	-	208.09642235004	5.2589166666667	M+H	C11H13NO3	97	0	metab_8637	pos_9508	pos	57.2	3.765	0.1347	3.922	0.08867
Azvudine	0.01492	0.3701	1.0983	1.0297	0.9726	-0.0401	yes	down	B(ii)	-	-	-	-	-	-	-	HMDB0248824	Organoheterocyclic compounds	Diazines	Pyrimidines and pyrimidine derivatives	-	345.09635402579	0.64013333333333	M+Hac-H	C9H11FN6O4	0	48.2	metab_13159	neg_773	neg	47.7	5.282	0.1089	5.431	0.05979
6-Oxopiperidine-2-carboxylic acid	0.003463	0.2285	1.0962	1.043	0.9745	-0.0372	yes	down	B(ii)	-	-	-	-	-	-	-	HMDB0061705	Organic acids and derivatives	Carboxylic acids and derivatives	Amino acids, peptides, and analogues	-	144.06532330442	0.65798333333333	M+H	C6H9NO3	0	45.9	metab_554	pos_603	pos	47.6	5.245	0.05077	5.382	0.07179
2-palmitoylglycerol	4.015E-5	0.01513	1.0853	1.019	1.0248	0.0354	yes	up	B(i)	-	-	-	-	-	-	-	HMDB0011533	Lipids and lipid-like molecules	Glycerolipids	Monoradylglycerols	-	331.284	2.2494	M+H	C19H38O4	69.9	0	metab_1460	pos_1599	pos	51.6	4.503	0.03153	4.394	0.02257
2-Aminobicyclo[3.1.0]hexane-2,6-dicarboxylic acid	0.007993	0.3107	1.0843	1.0415	0.9771	-0.0335	yes	down	B(ii)	-	-	-	-	-	-	-	HMDB0244794	Organic acids and derivatives	Carboxylic acids and derivatives	Amino acids, peptides, and analogues	-	186.07584918132	0.65798333333333	M+H	C8H11NO4	0	48.5	metab_556	pos_605	pos	48.7	6.134	0.05412	6.278	0.09207
1-Nonadecanoyl-glycero-3-phosphoserine	0.00276	0.1996	1.0769	1.0331	0.9766	-0.0342	yes	down	B(ii)	-	-	-	-	-	-	-	HMDB0243972	Lipids and lipid-like molecules	Glycerophospholipids	Glycerophosphoserines	-	539.325	7.0153666666667	M+	C25H50NO9P	0	71.3	metab_6581	pos_7197	pos	50.6	5.468	0.05902	5.599	0.05612
Alpha-Ketooctanoic acid	0.03492	0.4607	1.0727	1.0092	1.0392	0.0554	yes	up	B(ii)	-	-	-	-	-	-	-	HMDB0013211	Organic acids and derivatives	Keto acids and derivatives	Medium-chain keto acids and derivatives	328-51-8	203.09217562251	4.0226166666667	M+FA-H	C8H14O3	0	53.8	metab_15612	neg_3330	neg	49.2	4.165	0.06511	4.008	0.1446
Pyridoxal	0.008475	0.3194	1.069	1.0223	0.9756	-0.0357	yes	down	B(i)	C00250	Vitamins and cofactors	Vitamins	map01100;map00750;map04977;map01120;map01240	Metabolic pathways;Vitamin B6 metabolism;Vitamin digestion and absorption;Microbial metabolism in diverse environments;Biosynthesis of cofactors	Metabolism;Metabolism;Organismal Systems;Metabolism;Metabolism	Global and overview maps;Metabolism of cofactors and vitamins;Digestive system;Global and overview maps;Global and overview maps	HMDB0001545;PW_C001188	Organoheterocyclic compounds	Pyridines and derivatives	Pyridine carboxaldehydes	66-72-8	168.06531995905	0.65798333333333	M+H	C8H9NO3	39.8	0	metab_555	pos_604	pos	46.6	5.595	0.04885	5.735	0.09263
Prednisone	0.04559	0.4919	1.0677	1.0124	0.9703	-0.0434	yes	down	B(ii)	C07370	-	-	-	-	-	-	HMDB0014773	Lipids and lipid-like molecules	Steroids and steroid derivatives	Hydroxysteroids	1953/3/2;53-03-2	379.15562470065	7.0753833333333	M+Na-2H	C21H26O5	0	60.2	metab_21333	neg_9361	neg	48.3	5.432	0.1444	5.598	0.1045
3-hydroxy-4-methyl-2-(2-methylbutanoyloxy)pentanoic acid	0.04468	0.4898	1.0513	0.9827	1.0385	0.0545	yes	up	B(i)	-	-	-	-	-	-	-	-	-	-	-	-	231.12344052572	5.5482	M-H	C11H20O5	78.1	0	metab_24176	neg_12432	neg	54.4	4.289	0.1179	4.13	0.1218
Hygrine	0.01159	0.3427	1.0473	1.0351	0.9685	-0.0462	yes	down	B(ii)	C06179	-	-	map01100;map00960;map01064	Metabolic pathways;Tropane, piperidine and pyridine alkaloid biosynthesis;Biosynthesis of alkaloids derived from ornithine, lysine and nicotinic acid	Metabolism;Metabolism;Metabolism	Global and overview maps;Biosynthesis of other secondary metabolites;Chemical structure transformation maps	HMDB0302902	Alkaloids and derivatives	Not Available	Not Available	496-49-1	186.11328169838	5.5588333333333	M+FA-H	C8H15NO	0	54	metab_24163	neg_12419	neg	49.8	4.213	0.09134	4.35	0.05912
Haematommic acid, ethyl ester	0.02125	0.4004	1.0467	1.0095	1.0366	0.0519	yes	up	B(i)	-	-	-	-	-	-	-	-	-	-	-	-	223.06085632763	3.8781333333333	M-H	C11H12O5	35.3	0	metab_25790	neg_14073	neg	44.7	4.274	0.07123	4.123	0.115
1-Methylxanthine	0.005305	0.2744	1.0433	0.9929	0.9737	-0.0385	yes	down	B(i)	C16358	-	-	map01100;map01110;map01120;map00232	Metabolic pathways;Biosynthesis of secondary metabolites;Microbial metabolism in diverse environments;Caffeine metabolism	Metabolism;Metabolism;Metabolism;Metabolism	Global and overview maps;Global and overview maps;Global and overview maps;Biosynthesis of other secondary metabolites	HMDB0010738;PW_C006745	Organoheterocyclic compounds	Imidazopyrimidines	Purines and purine derivatives	6136-37-4	165.04152938272	3.06095	M-H	C6H6N4O2	68	0	metab_26769	neg_15071	neg	51.7	4.733	0.05308	4.861	0.0704
Hexamethoxymethyl melamine	0.002106	0.1796	1.0325	0.9775	0.9807	-0.0281	yes	down	B(i)	-	-	-	-	-	-	-	-	-	-	-	-	413.21117800069	7.03125	M+Na	C15H30N6O6	63.8	0	metab_6574	pos_7190	pos	50.1	5.857	0.05317	5.972	0.04393
2-Hydroxyisovaleric acid	0.02377	0.4126	1.0306	0.9559	0.9687	-0.0458	yes	down	B(i)	-	-	-	-	-	-	-	HMDB0000407	Lipids and lipid-like molecules	Fatty Acyls	Fatty acids and conjugates	4026-18-0	117.05554264905	2.6613666666667	M-H	C5H10O3	53.4	0	metab_26834	neg_15136	neg	49.4	4.181	0.07953	4.316	0.09494
Pe(16:1/0:0)	0.01213	0.3439	1.024	0.9922	0.974	-0.0381	yes	down	B(i)	-	-	-	-	-	-	-	-	-	-	-	-	450.265	6.5011333333333	M-H	C21H42NO7P	91.4	0	metab_18983	neg_6857	neg	56.2	5.123	0.07647	5.26	0.07845
N-acetyl-d-galactosamine	0.02269	0.407	1.0005	0.94	0.9801	-0.029	yes	down	B(i)	C01132	Carbohydrates	Monosaccharides	map01100;map00520;map02060;map01250;map00052	Metabolic pathways;Amino sugar and nucleotide sugar metabolism;Phosphotransferase system (PTS);Biosynthesis of nucleotide sugars;Galactose metabolism	Metabolism;Metabolism;Environmental Information Processing;Metabolism;Metabolism	Global and overview maps;Carbohydrate metabolism;Membrane transport;Global and overview maps;Carbohydrate metabolism	-	-	-	-	14215-68-0;1811-31-0	222.09693382199	0.65798333333333	M+H	C8H15NO6	95.4	0	metab_11789	pos_12949	pos	58.3	6.394	0.09246	6.524	0.07355
